# Supplementary material for: Lomofungin and dilomofungin: inhibitors of MBNL1-CUG RNA binding with distinct cellular effects
Source: Nucleic Acids Res. 2014 May 5;42(10):6591–602. doi: 10.1093/nar/gku275 (PMC4041448; doi:10.1093/nar/gku275)
Supplement: SUPPLEMENTARY DATA [file supp_gku275_nar-01336-y-2013-File011.xlsx]

## Sheet: cids_table
119	178	191	204	253	275	289	298	303	323	338	366	401	408	460	471	499	525	546	547	564	588	637	650	774	785	803	864	896	903	932	936	938	1046	1047	1066	1123	1150	1201	1216	1222	1228	1232	1233	1245	1256	1309	1317	1318	1328
1892	1893	1908	1917	1922	1923	1967	1981	1985	1986	1989	2000	2002	2007	2015	2018	2022	2046	2048	2051	2052	2061	2063	2071	2082	2083	2092	2094	2108	2118	2123	2125	2132	2141	2143	2145	2153	2154	2159	2161	2165	2170	2187	2196	2197	2207	2215	2240	2244	2247
2786	2788	2796	2804	2812	2818	2821	2833	2866	2890	2904	2907	2910	2935	2944	2950	2955	2972	2998	2999	3003	3012	3016	3019	3025	3037	3053	3059	3108	3114	3117	3122	3125	3126	3132	3136	3151	3168	3169	3182	3194	3203	3213	3220	3225	3242	3278	3279	3291	3295
3671	3672	3676	3686	3698	3702	3715	3718	3727	3728	3747	3749	3758	3767	3773	3784	3786	3787	3793	3802	3820	3825	3828	3830	3845	3857	3878	3883	3885	3899	3902	3932	3945	3951	3957	3965	3969	4011	4021	4038	4044	4045	4049	4051	4053	4055	4100	4107	4114	4122
4622	4626	4628	4630	4632	4649	4650	4652	4671	4687	4712	4713	4723	4728	4731	4740	4748	4754	4757	4760	4764	4775	4779	4780	4781	4788	4814	4826	4828	4831	4838	4843	4847	4878	4879	4891	4895	4909	4911	4912	4917	4922	4928	4938	4943	4971	4977	4993	5002	5059
5429	5430	5443	5455	5472	5479	5503	5505	5510	5520	5522	5531	5546	5560	5578	5585	5593	5595	5597	5610	5614	5640	5662	5665	5668	5697	5707	5712	5717	5719	5722	5723	5734	5735	5741	5744	5745	5748	5753	5754	5755	5756	5757	5763	5770	5775	5790	5792	5795	5803
6081	6084	6088	6099	6100	6112	6114	6128	6166	6167	6169	6172	6198	6199	6207	6215	6231	6234	6238	6239	6240	6249	6252	6253	6256	6271	6279	6284	6291	6292	6305	6314	6322	6436	6623	6626	6634	6674	6701	6706	6724	6731	6741	6758	6760	6763	6772	6782	6796	6821
8496	8514	8515	8549	8562	8566	8570	8572	8588	8593	8616	8660	8667	8691	8694	8695	8737	8739	8743	8768	8796	8956	8974	8980	9013	9046	9047	9050	9064	9066	9082	9189	9212	9279	9301	9305	9324	9340	9351	9363	9367	9373	9384	9399	9433	9444	9498	9516	9532	9539
11224	11236	11257	11273	11289	11316	11332	11352	11368	11371	11373	11378	11394	11503	11545	11548	11683	11741	11829	11972	11989	12004	12035	12086	12107	12109	12117	12127	12132	12446	12492	12543	12560	12599	12612	12855	12856	12870	12884	12888	12897	12901	12914	13067	13109	13221	13266	13283	13347	13356
15806	15807	15818	15882	15962	16054	16124	16175	16179	16230	16362	16475	16484	16486	16490	16543	16547	16559	16574	16623	16803	16817	16834	17076	17113	17174	17201	17210	17275	17335	17471	17536	17561	17683	17709	17848	17882	17893	18069	18283	18343	18469	18986	19004	19318	19337	19379	19405	19495	19529
22641	22650	22652	22685	22733	22769	22780	22783	22860	22880	22883	23064	23191	23205	23263	23383	23386	23418	23466	23540	23659	23702	23905	24066	24239	24260	24351	24356	24360	24674	24944	25050	25096	25551	25590	25711	25712	26033	26120	26133	26219	26248	26305	26384	26629	26660	26695	26731	26758	26880
31404	31475	31553	31559	31736	31840	31898	32030	32044	32238	32251	32366	32475	32593	32607	32798	33028	33271	33334	33462	33613	33625	33631	33839	33925	34209	34281	34312	34359	34458	34592	34611	34617	34623	34632	34633	34757	34863	34864	34865	34942	35025	35246	35306	35370	35697	35757	35758	35802	35914
39912	40076	40118	40122	40146	40230	40302	40539	40596	40598	40632	40672	40813	40956	40958	41022	41114	41368	41410	41416	41501	41567	41684	41774	41781	41860	41913	42023	42024	42640	42650	42725	42807	42890	42997	42999	43000	43001	43003	43146	43234	43247	43265	43345	43380	43541	43555	43640	44008	44093
54900	54911	54986	55245	55305	55656	55660	55662	55683	55694	55918	55935	56209	56210	56212	56251	56375	56801	57004	57338	57341	57363	57381	57469	57491	58258	58638	58953	60198	60290	60464	60490	60510	60605	60606	60662	60703	60795	60825	60835	60839	60846	60854	60961	61055	61100	61301	62005	62186	62362
64196	64201	64211	64233	64392	64580	64616	64617	64658	64715	64798	64853	64865	64927	64945	64952	64961	64964	64971	64983	64984	65047	65057	65064	65182	65188	65237	65253	65275	65324	65327	65335	65340	65341	65464	65495	65549	65551	65558	65599	65614	65630	65663	65681	65751	65752	65758	65768	65790	65944
66759	66778	66804	66807	66856	66916	66949	67001	67038	67059	67133	67173	67181	67183	67238	67239	67262	67275	67277	67318	67356	67456	67472	67473	67476	67485	67532	67559	67560	67582	67652	67686	67869	67974	68014	68079	68081	68082	68089	68094	68183	68207	68230	68261	68281	68297	68304	68351	68363	68368
70161	70253	70262	70349	70371	70374	70385	70388	70412	70521	70547	70556	70557	70652	70766	70799	70801	70818	70821	70834	70840	70846	70848	70849	70851	70863	70865	70875	70982	70989	71024	71034	71050	71055	71060	71068	71077	71100	71188	71279	71329	71386	71398	71399	71401	71405	71407	71412	71414	71417
73057	73078	73093	73099	73121	73133	73157	73191	73222	73239	73249	73253	73268	73314	73324	73332	73334	73346	73411	73416	73453	73481	73484	73525	73549	73581	73677	73735	73829	73852	73957	74046	74079	74083	74143	74200	74204	74217	74333	74335	74468	74469	74480	74491	74495	74524	74566	74592	74644	74696
76918	76930	76977	77039	77069	77095	77215	77258	77298	77309	77390	77409	77616	77620	77623	77719	77787	77792	77793	77808	77832	77875	77901	77913	77918	77955	77995	78027	78103	78112	78144	78165	78192	78203	78250	78251	78262	78263	78268	78379	78402	78416	78431	78442	78443	78458	78537	78545	78644	78723
81133	81146	81184	81268	81289	81342	81387	81406	81423	81472	81493	81543	81585	81595	81656	81660	81670	81675	81704	81734	81857	81867	81919	81963	81988	81994	82011	82036	82047	82053	82054	82073	82077	82078	82316	82328	82379	82498	82533	82567	82634	82717	82719	82749	82758	82980	83055	83187	83213	83235
87615	87710	87889	87894	87935	88012	88044	88060	88168	88309	88499	88515	88598	88678	88707	88731	88733	88738	88755	88779	88881	88916	88976	89034	89047	89082	89105	89179	89372	89417	89576	89881	89966	90009	90010	90260	90261	90407	90448	90474	90531	90866	91286	91332	91378	91401	91430	91438	91451	91505
94777	94870	94975	94986	94999	95002	95006	95019	95022	95028	95050	95067	95069	95082	95108	95139	95168	95202	95230	95237	95240	95253	95311	95365	95446	95552	95627	95651	95692	95699	95707	95753	95757	95775	95778	95801	95808	95837	95843	95934	95935	95946	95996	95997	96118	96129	96141	96213	96229	96272
98146	98152	98282	98283	98319	98348	98363	98456	98466	98541	98551	98570	98589	98608	98614	98630	98685	98688	98711	98760	98771	98782	98791	98825	98882	98909	98928	98960	98965	99024	99051	99091	99108	99178	99200	99236	99307	99313	99331	99342	99383	99466	99562	99599	99600	99602	99625	99677	99720	99760
101931	101991	102185	102428	102484	102542	102544	102777	102928	103148	103345	103792	103914	103958	104164	104452	104454	104563	104762	104766	104845	104871	104895	104920	104999	105008	105078	105268	107342	107346	107488	107537	107656	107681	107704	107750	107751	107759	107794	107812	107838	107867	107936	107952	107957	107966	107982	107985	108003	108047
118752	118853	118907	118929	118982	119020	119040	119163	119265	119304	119376	119442	119525	119555	119565	119607	119683	119702	119879	120000	120035	120053	120054	120116	120160	120171	120394	120432	120497	120501	120526	120587	120729	120774	120879	121024	121025	121034	121051	121216	121269	121397	121587	121637	121848	121880	121896	121919	121930	122215
135005	135035	135193	135313	135348	135349	136417	136420	136620	136693	136747	136765	136944	136951	136999	137292	137479	137481	137482	137494	137610	137736	137780	137805	137903	138101	138265	138281	138324	138495	138500	138554	138628	138666	138708	138721	138884	138888	138928	139030	139033	139410	139538	139739	139941	140457	140901	140917	141040	141385
151814	151916	151922	152190	152215	152440	152647	152662	152746	152817	153019	153434	153568	154096	154417	154436	154494	154709	154899	155107	155256	155290	155322	155806	155874	155889	155937	156524	156525	156749	157082	157471	157921	157991	158453	158781	158798	159165	159644	159766	159809	160115	160212	160254	160355	160364	160436	160453	160505	160544
170301	170425	170475	170476	170530	170616	170617	171275	171296	171729	172306	172975	173262	173603	173870	174174	174452	174572	175540	176015	176157	176158	176406	176545	177267	177728	177746	177787	178054	178938	179009	179147	179436	179503	181107	181458	181503	181679	182073	182228	182251	182638	182791	183411	184360	184822	184853	185146	185248	185371
200102	200127	200169	200213	200283	200285	200367	200370	200481	200556	200643	200753	200871	200946	200953	201067	201075	201096	201099	201327	201328	201597	201618	201764	201772	202020	202037	202059	202061	202148	202291	202477	202512	202704	202725	202779	202792	202918	203135	203396	203420	203433	203436	203875	204149	204177	204278	204319	204356	204385
211451	211701	212086	212231	212320	212794	212810	212817	212873	212874	213226	213230	213329	213331	213545	213713	214011	214169	214258	215239	215605	215639	215890	215970	216017	216284	216303	216328	217208	217228	217304	217657	217732	217791	217803	217907	218061	218206	218286	219131	219150	219269	219325	219352	219408	219439	219490	219572	219591	219729
221767	221776	221786	221797	221849	221856	222006	222027	222105	222114	222153	222169	222209	222248	222268	222275	222281	222304	222552	222572	222666	222680	222696	222757	222786	222857	222943	223026	223034	223037	223042	223060	223180	223259	223265	223277	223279	223280	223284	223293	223368	223379	223396	223451	223471	223540	223541	223561	223566	223570
224687	224703	224706	224709	224716	224790	224810	224920	224922	224928	224934	224935	225068	225102	225170	225178	225223	225310	225402	225433	225434	225436	225470	225521	225574	225584	225587	225676	225703	225738	225739	225786	226199	226204	226222	226295	226329	226333	226343	226356	226508	226552	226556	226558	226576	226655	226671	226755	226756	226793
229604	229606	229746	229765	229800	229818	229821	229939	229985	230117	230298	230352	230363	230471	230485	230488	230580	230606	230634	230648	230685	230710	230742	230754	230755	230788	230934	230936	230981	230983	231168	231231	231264	231363	231378	231380	231389	231398	231403	231556	231576	231587	231625	231705	231732	231747	231815	231838	231839	231841
234157	234240	234244	234245	234249	234263	234275	234310	234387	234540	234598	234602	234612	234637	234639	234643	234754	234768	234839	234845	234859	234873	234889	234911	234934	234937	235003	235004	235110	235181	235216	235224	235279	235295	235307	235321	235392	235424	235434	235438	235440	235453	235521	235528	235529	235531	235702	235802	235809	235856
238244	238285	238490	238491	238492	238499	238532	238615	238626	238627	238674	238745	238775	238782	238802	238895	238899	238933	238934	238991	239013	239043	239202	239233	239319	239465	239526	239538	239679	239709	239710	239732	239750	239838	239922	239940	239941	239982	240010	240065	240099	240161	240167	240168	240345	240350	240446	240712	240802	240805
244386	244418	244522	244527	244634	244635	244677	244716	244741	244989	245011	245201	245216	245295	245299	245368	245369	245504	245550	245552	245554	245561	245581	245648	245687	245734	245812	245839	245882	245966	246222	246300	246421	246527	246547	246555	246560	246565	246619	246638	246666	246750	246764	246783	246831	246835	246853	246914	247102	247203
250561	250590	250648	250649	250654	250660	250665	250687	250709	250735	250746	250770	250855	250943	250957	250997	251141	251270	251293	251365	251379	251469	251548	251549	251561	251641	251784	252031	252038	252056	252159	252264	252398	252557	252606	252608	252772	252828	252929	253078	253157	253257	253270	253291	253350	253364	253500	253501	253504	253658
256080	256117	256212	256230	256308	256325	256343	256462	256466	256467	256469	256561	256593	256654	256655	256656	256659	256660	256661	256762	257030	257057	257103	257242	257244	257278	257356	257476	257482	257499	257521	257522	257563	257599	257798	257810	257906	258011	258209	258216	258233	258293	258323	258378	258436	258441	258457	258596	258605	258624
260307	260308	260309	260310	260314	260349	260384	260390	260480	260556	260557	260644	260645	260958	260972	260992	261032	261123	261126	261282	261400	261413	261419	261472	261502	261524	261536	261542	261617	261702	261859	261865	261898	261916	262030	262093	262399	262424	262502	262552	262620	262698	262953	263032	263099	263124	263177	263211	263261	263434
266964	267115	267147	267156	267162	267294	267330	267377	267548	267579	267737	267835	268038	268208	268297	268350	268472	268505	268524	268605	268659	268689	268715	268717	268801	268954	268967	268975	269008	269062	269153	269208	269210	269224	269234	269341	269431	269609	269657	269662	269665	269707	269713	269717	269720	269862	270006	270247	270273	270304
273955	274097	274116	274117	274155	274249	274295	274298	274299	274314	274542	274547	274749	274796	274911	275137	275189	275192	275196	275363	275437	275495	275503	275627	275677	275780	275785	276114	276137	276146	276460	276750	276764	276773	277163	277385	277386	277465	277549	277786	278037	278068	278156	278483	278573	278810	279062	279136	279149	279160
282983	283001	283092	283293	283537	283977	284016	284017	284052	284329	284708	284711	284927	284957	284998	285054	285164	285167	285247	285317	285318	285321	285402	285406	285410	285449	285470	285479	285501	285619	285698	285785	285865	286033	286220	286290	286293	286365	286378	286421	286497	286520	286526	286532	286547	286554	286634	286826	286861	286873
290474	290557	290619	290636	290685	290787	290794	291032	291053	291072	291128	291267	291354	291365	291414	291456	291621	291752	291754	291812	291816	291818	291819	292106	292136	292243	292274	292419	292449	292556	292557	292579	292582	292612	292632	292652	292785	292786	292795	292798	292804	292807	292811	292812	292843	292850	292872	292895	292896	292900
295366	295450	295480	295583	295591	295703	295991	295994	295999	296003	296041	296093	296099	296143	296157	296188	296409	296597	296865	297061	297153	297354	297427	297813	297875	297964	298107	298206	298316	298466	298474	298498	298620	298930	299104	299335	299354	299417	299693	299857	300071	300113	300241	300385	300570	300571	300631	300664	300678	300899
304457	304622	304653	304734	304768	304798	304835	304849	304852	304868	304902	304906	304907	304923	305114	305309	305310	305322	305330	305467	305669	305765	305814	305880	306162	306194	306227	306235	306328	306455	306456	306458	306464	306529	306544	306548	306583	306636	306644	306655	306664	306674	306691	306753	306804	306826	306831	306836	306852	306911
309593	309594	309599	309669	309734	309819	309850	309970	310094	310116	310124	310128	310129	310138	310139	310140	310173	310223	310231	310267	310357	310447	310449	310494	310497	310517	310521	310538	310541	310548	310551	310557	310561	310582	310608	310649	310650	310661	310676	310683	310705	310728	310759	310764	310860	310951	311251	311374	311375	311386
315807	315810	315845	316235	316274	316724	316823	316987	316988	317081	317086	317124	317139	317222	317225	317226	317405	317578	317843	318082	318119	318130	318220	318461	318529	318533	318781	318911	319068	319089	319257	319314	319319	319370	319427	319444	319496	319575	319734	319755	319814	319826	319954	320023	320085	320165	320267	320362	320363	320518
324945	325090	325108	325181	325292	325373	325406	325415	325418	325448	325627	325654	325656	325657	325742	325875	325876	326092	326577	326579	326670	326728	326784	326788	326793	326810	326813	326893	327018	327035	327045	327065	327073	327121	327172	327173	327470	327475	327479	327591	327593	327598	327719	327935	327954	327999	328013	328042	328144	328377
331342	331558	331715	331772	331775	331787	331788	331791	331795	331820	331833	332058	332164	332174	332175	332185	332219	332398	332429	332430	332435	332442	332456	332697	332698	332766	332767	332769	332780	332784	332834	332918	332919	332921	332928	332931	332934	332939	332978	333033	333037	333044	333140	333906	333943	333984	334134	334181	334189	334415
340034	340061	340129	340151	340229	340708	340711	340715	340721	340723	340874	340896	340904	340946	341051	341080	341156	341385	341408	341427	341552	341725	341783	341820	341821	341868	341869	341876	341980	341993	342016	342017	342111	342157	342164	342168	342201	342221	342284	342323	342451	342499	342533	342561	342564	342597	342625	342632	342633	342695
346755	346767	346815	346838	346902	346929	346930	346934	346939	346945	347041	347218	347291	347292	347328	347384	347385	347531	347641	347657	347675	347743	347766	347805	347809	347850	347954	348035	348061	348130	348206	348276	348330	348404	348580	348621	348622	348694	348695	348698	348986	349181	349243	349503	349626	349724	350015	350021	350141	350194
356768	356898	356899	357403	357759	357770	358849	359323	359327	359385	359482	359743	360219	360308	360322	360560	360693	360769	360857	360924	361510	361630	361655	361688	361939	362128	362726	362740	362741	362742	362745	362748	362861	363322	363326	363396	363417	363669	363670	363815	364166	364225	364626	364666	364824	365016	365206	365208	365383	365388
375151	375280	375283	375284	375285	375293	375895	375912	376106	376112	376328	376349	376353	376354	376355	376415	376421	376427	376428	376484	376579	377067	377339	377886	378227	378296	378297	378309	378526	378581	379086	379219	379337	379338	379402	379403	379409	379416	379422	379772	379839	379871	379915	379922	379927	380438	380532	380629	380631	380674
388636	388688	389113	389115	389118	389128	389129	389130	389131	389159	389164	389166	389221	389247	389249	389254	389316	389386	389490	389549	389590	389655	389657	389699	390154	390325	390754	390799	390800	390802	390891	391237	391239	391442	391942	392121	392272	392622	392799	392871	392982	393333	393335	393650	393988	393989	394278	394328	394579	394839
403571	403850	403912	403915	404291	404502	404503	404519	404537	405209	406042	406146	406171	406463	406670	406679	407339	407897	408156	408190	408317	408365	408543	409243	409246	409920	410075	410092	410230	411284	411834	412741	412753	413025	413859	415582	416770	416962	417017	417184	417352	417677	418224	419146	419547	419781	419818	420252	420750	421162
441140	441207	441243	441276	441302	441307	441314	441325	441333	441334	441344	441350	441358	441375	441401	442021	442142	442256	442428	442638	442664	442897	442916	442985	443120	443239	443297	443390	443440	443586	443600	443634	443879	443936	443939	443951	443953	443955	443958	443980	444034	444037	444795	444913	445154	445227	445629	445639	446727	446849
462695	465091	466382	467329	467461	468603	468620	468640	468656	470910	470912	470918	470952	470958	471639	472137	472960	472980	473359	473557	476810	477705	477706	478041	478049	478246	478528	478574	478805	478951	480272	480783	481483	483513	483833	483860	483894	484118	484122	485056	486277	486631	487524	487737	488165	488261	489420	489554	489941	493265
521440	521506	521849	521951	522191	522335	525811	528084	531389	531395	531397	531413	531438	531457	531466	531782	531783	531788	531789	531807	531817	531829	531834	531835	531836	531845	531848	531865	531884	531886	531887	531888	531891	531895	531921	531922	531931	531933	531951	531960	531986	531987	531989	531991	531994	532005	532013	532046	532064	532080
535317	535372	535415	535431	535511	535637	535647	535662	535703	535704	535721	535726	535738	535796	535805	535812	535815	535852	535863	535908	535921	535933	535975	535983	535994	536031	536157	536254	536369	536451	536503	536624	536655	536700	536729	536731	537208	537520	538214	538461	538463	538491	538760	538891	538892	539075	539218	539221	539260	539263
541448	541459	541532	541603	541702	541723	541760	541808	541823	541836	541881	541928	542029	542080	542139	542184	542364	542526	542822	542828	542857	542880	542899	542910	543159	543256	543435	543616	543990	544174	544326	544354	544374	544460	544462	544487	544682	544828	544872	544877	544900	544906	544948	544950	544952	544962	544979	545011	545012	545020
550278	550594	550627	550653	550685	550703	550711	550729	550774	550849	550926	550958	550974	550986	551021	551032	551046	551050	551073	551109	551117	551118	551154	551245	551256	551311	551361	551498	551518	551547	551582	551669	551685	551775	551781	551783	551831	551931	551934	552344	553033	554208	554209	554211	554213	554985	554989	555113	555114	555152
558062	558222	558239	558360	558366	558416	558420	558421	558422	558425	558436	558538	558609	558610	558625	558673	558750	558758	558772	558774	558807	558837	558856	558869	559346	559356	559377	559406	559412	559418	559421	559616	559643	559644	559822	559842	559843	559889	559920	559927	559952	560381	560720	560761	560762	560765	560957	560996	561041	561049
563336	563347	563388	563436	563441	563446	563449	563461	563543	563547	563550	563608	563671	563688	563780	563797	563803	563808	563832	563855	563874	563918	563951	563956	563972	563996	564005	564006	564008	564104	564212	564213	564229	564290	564337	564342	564425	564515	564519	564627	564729	564741	564795	564870	564878	564890	564896	564997	565046	565049
566520	566573	566593	566595	566627	566653	566661	566712	566752	566784	566801	566894	566934	566936	566938	566958	566975	567049	567052	567055	567073	567074	567122	567207	567237	567240	567241	567261	567398	567548	567549	567550	567572	567605	567615	567617	567642	567672	567688	567696	567713	567730	567755	567816	567825	567841	567867	567932	567974	567982
570111	570130	570153	570162	570206	570214	570216	570259	570268	570276	570287	570321	570323	570353	570439	570459	570559	570654	570679	570731	570768	570863	570879	570969	570999	571059	571156	571203	571251	571253	571349	571383	571481	571521	571553	571558	571564	571578	571582	571587	571631	571666	571682	571691	571692	571695	571790	571869	571889	571916
573747	573756	573774	573775	573780	573814	573874	573876	573971	573993	574008	574029	574171	574179	574188	574220	574259	574261	574268	574275	574330	574469	574473	574510	574554	574577	574602	574609	574794	574801	574830	574865	575054	575084	575091	575092	575093	575109	575110	575111	575124	575165	575169	575337	575440	575516	575642	575819	575908	575909
577819	577823	577832	577835	577887	578041	578059	578096	578137	578159	578240	578247	578286	578299	578335	578338	578365	578415	578484	578517	578526	578528	578531	578540	578565	578611	578622	578640	578689	578703	578730	578894	578985	579006	579011	579089	579121	579189	579213	579215	579221	579342	579369	579397	579409	579459	579516	579532	579553	579556
581021	581022	581073	581119	581148	581177	581253	581389	581496	581511	581637	581709	581744	581809	581843	581852	581853	581967	581982	582054	582092	582095	582239	582245	582363	582392	582449	582509	582515	582518	582530	582632	582676	582677	582695	582730	582763	582777	583011	583067	583143	583208	583289	583293	583321	583347	583365	583366	583372	583377
585002	585034	585104	585110	585117	585128	585189	585289	585328	585369	585383	585384	585413	585501	585536	585545	585548	585564	585566	585624	585625	585642	585653	585750	585767	585868	585916	585962	585964	586034	586046	586075	586130	586133	586221	586276	586278	586333	586414	586512	586663	586695	586701	586709	586711	586788	586799	586831	586837	586851
588806	588824	588845	588851	588867	588980	589024	589049	589050	589052	589080	589102	589107	589126	589128	589138	589142	589161	589249	589272	589277	589300	589306	589347	589400	589404	589406	589412	589416	589469	589480	589495	589534	589580	589606	589609	589610	589636	589746	589767	589795	589814	589822	589850	589891	589897	590107	590133	590147	590148
592173	592182	592205	592210	592265	592389	592408	592486	592527	592588	592640	592661	592734	592744	592766	592788	593113	593124	593182	593193	593266	593359	593390	593408	593441	593452	593461	593535	593548	593552	593634	593654	593655	593668	593739	593923	593928	593930	593958	593970	593984	594144	594148	594152	594175	594190	594201	594242	594337	594394
596243	596278	596384	596395	596425	596487	596556	596558	596564	596574	596635	596773	596777	596800	596805	596838	596877	596881	596895	596935	596995	597000	597002	597008	597032	597065	597115	597127	597171	597191	597213	597279	597339	597354	597363	597400	597406	597462	597482	597545	597546	597578	597583	597703	597758	597788	597819	597833	597837	597845
599759	599766	599772	599866	599871	599957	599963	599970	599987	599999	600062	600087	600088	600113	600125	600133	600139	600141	600149	600165	600179	600180	600181	600183	600225	600274	600277	600280	600284	600291	600329	600362	600396	600466	600536	600541	600567	600579	600599	600670	600719	600721	600799	600881	600902	600947	600980	600983	601051	601074
603068	603114	603150	603182	603320	603324	603360	603361	603377	603423	603425	603430	603492	603501	603525	603594	603617	603661	603685	603692	603741	603755	603778	603786	603799	603824	603842	603848	603870	603962	603979	603994	604023	604033	604036	604038	604058	604059	604063	604083	604092	604122	604128	604136	604334	604350	604408	604410	604442	604485
605838	605896	605900	606000	606012	606016	606039	606050	606080	606113	606114	606126	606142	606153	606276	606322	606400	606422	606455	606505	606519	606540	606555	606565	606590	606613	606669	606670	606676	606732	606740	606772	606787	606794	606795	606801	606837	606840	606916	607001	607074	607082	607087	607111	607133	607139	607142	607170	607189	607286
608704	608743	608763	608764	608806	608927	608928	608954	608956	608970	608996	608999	609104	609180	609181	609212	609231	609233	609250	609287	609289	609295	609315	609340	609363	609394	609412	609514	609516	609536	609555	609629	609651	609668	609746	609748	609749	609829	609869	609890	609897	609935	609956	609966	609995	610015	610088	610099	610210	610237
612147	612176	612216	612226	612228	612236	612269	612274	612279	612304	612346	612356	612407	612413	612417	612424	612449	612456	612512	612552	612560	612583	612628	612649	612723	612732	612806	612869	612906	612915	612933	612975	612977	612983	613010	613092	613144	613152	613157	613159	613161	613179	613185	613210	613230	613241	613302	613364	613374	613437
614604	614608	614632	614645	614657	614669	614713	614732	614739	614817	614841	614848	614867	614881	614892	614956	614998	615038	615066	615076	615122	615135	615138	615208	615212	615346	615387	615403	615467	615484	615540	615579	615593	615598	615629	615754	615872	615913	615939	616038	616082	616167	616168	616196	616267	616271	616273	616284	616303	616306
617444	617471	617489	617491	617506	617535	617536	617614	617683	617717	617718	617757	617776	617810	617822	617877	617945	617984	618001	618042	618081	618107	618279	618289	618348	618368	618372	618382	618401	618453	618525	618556	618563	618564	618572	618598	618630	618636	618706	618745	618771	618774	618848	618885	618900	618937	619021	619024	619028	619081
620750	620757	620761	620880	620910	620971	621011	621044	621132	621197	621221	621265	621268	621302	621309	621330	621367	621369	621392	621402	621410	621516	621531	621538	621551	621599	621805	621830	621836	621893	621902	621938	621946	621951	621980	622000	622051	622148	622172	622180	622237	622283	622352	622353	622378	622408	622466	622468	622482	622549
624265	624322	624350	624432	624456	624478	624510	624533	624590	624592	624746	624750	624794	624804	624833	624993	625142	625232	625239	625240	625270	625298	625301	625324	625347	625400	625473	625492	625522	625577	625599	625601	625611	625653	625680	625704	625722	625760	625769	625773	625794	625855	625873	625890	625903	625950	626021	626045	626082	626179
627978	628013	628015	628025	628032	628038	628041	628089	628117	628122	628149	628205	628206	628213	628238	628269	628325	628339	628390	628462	628469	628528	628572	628602	628665	628668	628678	628693	628785	628837	628864	628912	628987	629063	629074	629081	629125	629147	629182	629191	629239	629349	629359	629376	629413	629427	629437	629468	629485	629758
633186	633303	633837	634713	637362	637760	638006	638234	638276	638278	638310	638439	638759	638860	639252	639427	639431	639578	639715	640062	640114	640180	640708	640711	640910	641098	641115	641184	641399	641401	641785	641836	641891	641951	642371	643007	643161	643182	643392	644021	644213	644215	644228	644230	644274	644354	644371	644380	644388	644390
644446	644447	644448	644449	644450	644451	644452	644453	644454	644455	644456	644457	644458	644459	644460	644461	644463	644464	644465	644466	644467	644468	644469	644470	644471	644472	644473	644474	644475	644476	644477	644478	644479	644480	644481	644482	644483	644484	644485	644486	644487	644490	644494	644496	644500	644501	644502	644503	644504	644505
644558	644559	644560	644561	644562	644564	644565	644566	644567	644568	644569	644570	644571	644572	644573	644574	644575	644577	644579	644580	644581	644582	644583	644584	644585	644586	644587	644588	644589	644590	644591	644592	644593	644594	644595	644596	644597	644598	644599	644600	644601	644602	644603	644604	644605	644606	644607	644608	644609	644610
644678	644679	644680	644681	644682	644683	644684	644685	644686	644687	644688	644689	644690	644691	644692	644693	644694	644695	644696	644697	644698	644699	644700	644701	644702	644703	644704	644706	644707	644708	644709	644710	644711	644712	644713	644714	644715	644716	644717	644718	644719	644720	644721	644722	644723	644724	644725	644726	644727	644728
644796	644797	644798	644799	644800	644801	644802	644803	644804	644805	644806	644807	644808	644809	644810	644811	644813	644814	644815	644816	644818	644819	644820	644821	644822	644823	644824	644825	644826	644827	644828	644829	644830	644831	644832	644833	644834	644835	644836	644837	644838	644839	644840	644841	644842	644843	644844	644845	644846	644849
644918	644919	644920	644921	644922	644923	644924	644925	644926	644927	644928	644929	644930	644931	644932	644933	644934	644935	644936	644937	644939	644941	644942	644943	644944	644945	644946	644947	644948	644949	644950	644951	644952	644953	644954	644955	644956	644957	644958	644959	644960	644961	644962	644963	644964	644965	644966	644967	644968	644969
645037	645038	645039	645040	645041	645042	645043	645044	645045	645046	645047	645048	645049	645050	645051	645052	645053	645054	645055	645056	645057	645058	645059	645060	645061	645062	645063	645064	645065	645066	645067	645068	645069	645070	645071	645072	645073	645074	645075	645076	645078	645079	645080	645081	645082	645083	645084	645085	645086	645088
645150	645151	645152	645153	645154	645156	645157	645158	645159	645160	645161	645162	645163	645164	645165	645166	645167	645168	645170	645171	645173	645174	645175	645176	645177	645178	645180	645181	645183	645184	645185	645186	645187	645188	645189	645190	645191	645192	645193	645194	645195	645196	645197	645198	645199	645200	645201	645202	645204	645205
645272	645273	645274	645275	645276	645277	645278	645279	645280	645281	645283	645284	645285	645286	645287	645288	645289	645290	645291	645292	645293	645294	645295	645296	645297	645298	645299	645300	645301	645302	645303	645304	645305	645306	645307	645308	645309	645310	645311	645312	645313	645314	645315	645316	645317	645318	645319	645320	645321	645322
645389	645390	645391	645392	645393	645394	645395	645396	645397	645398	645399	645400	645401	645402	645403	645404	645405	645406	645407	645408	645409	645410	645412	645413	645414	645415	645416	645417	645418	645419	645420	645421	645422	645423	645424	645425	645426	645427	645428	645429	645430	645431	645432	645433	645434	645435	645437	645438	645439	645440
645505	645507	645508	645509	645510	645511	645512	645513	645514	645515	645516	645517	645518	645519	645520	645521	645522	645523	645525	645526	645527	645528	645529	645530	645531	645532	645533	645535	645536	645537	645538	645539	645540	645541	645542	645543	645545	645546	645548	645549	645550	645551	645552	645553	645554	645555	645556	645557	645558	645559
645633	645634	645635	645636	645637	645638	645639	645640	645641	645642	645644	645645	645646	645647	645648	645649	645650	645651	645652	645653	645654	645655	645656	645658	645659	645661	645662	645663	645664	645665	645666	645667	645668	645669	645670	645671	645672	645673	645674	645675	645676	645677	645678	645679	645680	645681	645682	645683	645684	645685
645754	645755	645756	645757	645758	645759	645760	645761	645762	645763	645764	645765	645766	645767	645768	645769	645770	645771	645772	645773	645774	645775	645776	645777	645778	645779	645780	645781	645782	645783	645784	645785	645786	645787	645788	645789	645790	645791	645792	645793	645794	645795	645796	645797	645798	645800	645801	645802	645804	645805
645882	645883	645884	645885	645886	645887	645888	645889	645890	645891	645892	645893	645894	645895	645896	645897	645898	645899	645900	645902	645903	645904	645905	645906	645907	645908	645909	645910	645911	645912	645913	645914	645915	645916	645917	645918	645919	645920	645921	645922	645923	645924	645925	645926	645927	645928	645929	645930	645931	645932
645997	645998	645999	646000	646001	646002	646003	646005	646006	646007	646008	646009	646010	646012	646013	646014	646015	646017	646019	646020	646021	646022	646023	646024	646025	646026	646027	646028	646029	646030	646031	646032	646033	646034	646035	646036	646037	646038	646039	646040	646041	646042	646043	646044	646045	646046	646047	646049	646050	646051
646114	646115	646116	646117	646118	646119	646120	646121	646122	646123	646124	646125	646126	646127	646128	646129	646132	646133	646134	646135	646136	646137	646138	646139	646140	646141	646142	646143	646144	646145	646146	646147	646148	646149	646150	646151	646152	646153	646154	646155	646156	646157	646158	646159	646160	646161	646162	646163	646164	646165
646226	646227	646228	646229	646230	646231	646232	646233	646234	646235	646236	646237	646238	646239	646240	646241	646242	646243	646244	646245	646246	646247	646248	646249	646250	646251	646252	646253	646254	646255	646256	646257	646259	646260	646261	646262	646263	646264	646265	646266	646267	646268	646269	646270	646271	646272	646273	646274	646275	646276
646339	646340	646342	646343	646344	646345	646346	646347	646348	646349	646350	646351	646352	646353	646354	646355	646356	646357	646358	646359	646360	646361	646362	646363	646364	646365	646366	646367	646368	646369	646370	646371	646372	646374	646376	646377	646378	646379	646380	646381	646382	646383	646384	646385	646386	646387	646389	646390	646391	646392
646458	646459	646460	646461	646462	646463	646464	646465	646466	646467	646468	646469	646470	646471	646472	646473	646475	646476	646477	646478	646479	646480	646481	646482	646483	646484	646485	646486	646487	646488	646489	646491	646492	646493	646495	646496	646497	646498	646499	646500	646501	646502	646503	646504	646505	646506	646507	646508	646509	646510
646586	646587	646588	646589	646590	646592	646594	646595	646596	646597	646598	646599	646600	646601	646602	646603	646604	646605	646606	646607	646608	646609	646610	646611	646612	646613	646614	646616	646617	646618	646619	646620	646621	646623	646624	646625	646626	646627	646628	646629	646630	646632	646633	646634	646635	646636	646637	646638	646639	646640
646702	646703	646704	646705	646706	646707	646708	646709	646710	646711	646712	646713	646714	646715	646716	646717	646718	646719	646720	646721	646722	646723	646724	646725	646726	646727	646728	646729	646730	646731	646732	646733	646734	646735	646736	646737	646738	646739	646740	646741	646742	646743	646744	646745	646746	646747	646748	646749	646751	646752
646817	646818	646819	646820	646821	646822	646823	646824	646825	646826	646827	646828	646829	646830	646831	646832	646833	646834	646835	646836	646837	646839	646840	646841	646842	646843	646844	646845	646846	646847	646849	646850	646851	646852	646853	646854	646855	646856	646857	646858	646859	646860	646861	646862	646863	646864	646865	646866	646867	646869
646922	646935	646937	646938	646940	646941	646942	646943	646944	646945	646946	646947	646948	646949	646950	646951	646952	646953	646954	646955	646956	646957	646959	646960	646961	646962	646963	646964	646965	646967	646968	646969	646970	646971	646972	646973	646974	646975	646976	646977	646978	646979	646980	646981	646983	646984	646985	646986	646987	646989
647043	647044	647045	647046	647057	647059	647060	647061	647063	647065	647066	647067	647068	647069	647070	647071	647072	647073	647074	647075	647076	647077	647078	647079	647080	647081	647082	647083	647085	647086	647087	647088	647089	647090	647091	647092	647093	647094	647095	647096	647097	647098	647099	647100	647101	647102	647103	647104	647105	647106
647159	647160	647161	647162	647163	647164	647165	647166	647167	647168	647169	647170	647177	647178	647179	647180	647181	647182	647183	647184	647185	647186	647187	647188	647189	647190	647191	647192	647193	647194	647195	647196	647197	647198	647199	647200	647201	647202	647203	647204	647205	647206	647207	647208	647209	647210	647211	647212	647213	647214
647265	647266	647268	647269	647270	647271	647272	647273	647274	647275	647276	647277	647278	647279	647280	647282	647283	647294	647296	647298	647302	647304	647305	647306	647307	647308	647309	647310	647311	647312	647313	647315	647316	647317	647318	647319	647320	647321	647322	647323	647324	647325	647326	647327	647328	647329	647330	647331	647332	647333
647386	647387	647389	647390	647391	647392	647393	647394	647395	647396	647397	647398	647399	647400	647403	647407	647409	647410	647411	647412	647413	647415	647416	647417	647418	647419	647420	647421	647422	647423	647424	647425	647427	647428	647429	647430	647431	647432	647433	647434	647435	647436	647437	647438	647439	647440	647441	647442	647444	647445
647498	647499	647500	647501	647502	647503	647504	647505	647506	647507	647508	647509	647510	647511	647512	647513	647514	647515	647528	647534	647535	647536	647537	647538	647539	647540	647541	647542	647543	647544	647545	647546	647547	647548	647549	647550	647551	647552	647553	647554	647555	647556	647557	647558	647559	647560	647561	647562	647563	647564
647622	647623	647624	647625	647626	647627	647628	647629	647630	647631	647632	647633	647634	647635	647637	647647	647649	647650	647651	647652	647653	647654	647655	647657	647658	647659	647660	647661	647662	647663	647664	647665	647666	647667	647668	647669	647670	647671	647672	647673	647674	647675	647676	647678	647679	647680	647681	647682	647683	647685
647738	647739	647740	647741	647742	647744	647745	647746	647747	647748	647749	647750	647751	647752	647753	647754	647755	647767	647773	647775	647777	647778	647779	647780	647781	647782	647783	647784	647785	647786	647787	647788	647789	647790	647791	647792	647793	647794	647795	647796	647797	647798	647800	647801	647802	647803	647804	647805	647806	647807
647863	647864	647865	647866	647867	647868	647869	647870	647871	647872	647873	647874	647875	647876	647877	647878	647880	647881	647882	647883	647884	647885	647886	647887	647888	647889	647890	647891	647902	647906	647910	647911	647912	647913	647914	647915	647916	647917	647918	647919	647920	647921	647922	647923	647924	647925	647926	647929	647930	647931
647986	647987	647988	647989	647990	647992	647993	647994	647995	647996	647997	647999	648000	648001	648002	648003	648004	648005	648006	648007	648008	648009	648010	648011	648028	648029	648030	648031	648032	648033	648034	648035	648036	648037	648038	648039	648040	648041	648042	648043	648044	648045	648047	648048	648049	648050	648051	648052	648054	648055
648106	648107	648108	648109	648110	648111	648112	648113	648114	648115	648116	648117	648118	648119	648120	648121	648122	648123	648124	648125	648126	648127	648128	648129	648130	648131	648133	648134	648141	648144	648145	648146	648147	648148	648149	648150	648151	648152	648153	648154	648155	648156	648157	648158	648159	648160	648161	648162	648163	648164
648216	648217	648218	648219	648220	648221	648222	648223	648224	648225	648226	648227	648228	648229	648230	648231	648232	648233	648234	648235	648236	648237	648238	648239	648240	648241	648242	648243	648244	648245	648246	648247	648248	648249	648250	648251	648253	648263	648267	648270	648281	648282	648283	648284	648285	648286	648287	648288	648289	648290
648346	648347	648348	648349	648350	648351	648352	648353	648354	648355	648356	648357	648358	648359	648360	648361	648363	648364	648366	648367	648368	648369	648370	648371	648372	648373	648374	648375	648376	648377	648378	648379	648380	648381	648382	648383	648384	648385	648386	648387	648398	648399	648400	648401	648402	648403	648405	648406	648407	648408
648465	648466	648467	648468	648469	648470	648471	648472	648473	648474	648475	648476	648477	648478	648479	648480	648481	648482	648483	648484	648485	648486	648487	648488	648489	648490	648491	648492	648493	648494	648495	648496	648497	648498	648500	648501	648502	648503	648504	648505	648522	648529	648530	648531	648532	648533	648534	648535	648537	648539
648594	648595	648596	648597	648598	648599	648600	648601	648602	648603	648605	648606	648607	648608	648609	648610	648611	648612	648613	648614	648615	648616	648617	648618	648619	648620	648637	648638	648639	648640	648641	648642	648643	648644	648645	648646	648647	648648	648650	648651	648652	648653	648654	648655	648656	648657	648658	648659	648660	648661
648716	648717	648719	648720	648721	648722	648723	648724	648725	648726	648727	648728	648729	648730	648731	648732	648733	648734	648736	648737	648738	648739	648740	648741	648742	648743	648744	648745	648746	648747	648748	648763	648764	648765	648766	648767	648768	648769	648770	648771	648772	648773	648774	648775	648776	648777	648778	648779	648780	648781
648836	648837	648838	648839	648840	648841	648842	648843	648844	648845	648846	648847	648848	648849	648850	648851	648852	648853	648854	648855	648856	648857	648858	648859	648860	648861	648862	648863	648864	648865	648866	648867	648868	648869	648870	648871	648872	648873	648874	648875	648876	648877	648878	648879	648882	648884	648888	648889	648890	648891
648944	648945	648946	648947	648948	648949	648950	648951	648952	648953	648954	648955	648956	648957	648958	648959	648960	648961	648962	648963	648964	648965	648966	648967	648968	648969	648970	648971	648972	648973	648974	648975	648976	648977	648978	648979	648980	648982	648983	648984	648985	648986	648987	648989	648990	648991	648992	648993	648996	649005
649063	649064	649065	649066	649067	649068	649069	649071	649072	649073	649074	649075	649076	649078	649079	649080	649081	649082	649083	649084	649085	649086	649087	649088	649089	649090	649091	649092	649093	649094	649095	649096	649097	649098	649099	649100	649102	649103	649104	649106	649107	649108	649109	649110	649111	649112	649113	649114	649115	649116
649180	649181	649182	649183	649184	649185	649186	649187	649188	649189	649190	649191	649192	649193	649194	649195	649196	649197	649198	649199	649200	649201	649202	649203	649204	649205	649206	649207	649208	649209	649210	649211	649212	649213	649215	649216	649217	649218	649219	649220	649221	649222	649223	649224	649226	649227	649228	649229	649230	649231
649292	649293	649294	649295	649296	649297	649298	649299	649300	649301	649302	649303	649304	649305	649306	649307	649308	649309	649310	649311	649312	649313	649314	649315	649316	649317	649319	649320	649321	649322	649323	649324	649325	649326	649327	649328	649329	649330	649331	649332	649333	649334	649335	649336	649337	649338	649339	649340	649341	649342
649410	649411	649412	649413	649414	649415	649416	649417	649418	649419	649420	649421	649422	649423	649424	649425	649426	649427	649429	649431	649432	649433	649434	649436	649437	649438	649439	649440	649441	649442	649443	649444	649445	649446	649447	649448	649449	649450	649451	649452	649453	649454	649455	649456	649457	649458	649459	649460	649461	649462
649534	649535	649536	649537	649538	649540	649541	649542	649543	649544	649545	649546	649547	649548	649549	649550	649551	649552	649553	649554	649555	649556	649557	649558	649559	649560	649561	649562	649563	649564	649565	649566	649567	649568	649569	649570	649571	649572	649573	649574	649575	649576	649577	649578	649579	649580	649581	649583	649584	649585
649645	649646	649647	649648	649649	649650	649651	649652	649653	649654	649655	649656	649657	649658	649659	649660	649661	649662	649663	649664	649666	649667	649668	649669	649670	649671	649672	649673	649674	649675	649676	649677	649678	649679	649680	649681	649682	649683	649684	649685	649686	649687	649688	649689	649690	649691	649692	649693	649694	649695
649756	649757	649758	649759	649760	649761	649762	649763	649764	649765	649766	649767	649768	649769	649770	649771	649772	649773	649774	649775	649776	649777	649778	649779	649781	649782	649783	649784	649785	649786	649787	649788	649789	649790	649791	649792	649793	649794	649795	649797	649798	649799	649800	649801	649802	649803	649804	649805	649812	649816
649884	649885	649886	649887	649888	649889	649890	649891	649892	649893	649894	649895	649897	649898	649899	649900	649901	649902	649903	649904	649905	649906	649907	649909	649911	649912	649913	649914	649915	649916	649917	649918	649919	649920	649921	649922	649923	649924	649925	649927	649928	649929	649930	649931	649936	649937	649938	649939	649940	649941
649995	649996	649997	649999	650000	650001	650002	650004	650005	650007	650008	650009	650010	650011	650012	650013	650014	650015	650016	650017	650019	650020	650021	650022	650023	650024	650025	650026	650027	650028	650029	650030	650031	650032	650033	650034	650036	650037	650038	650039	650040	650041	650042	650043	650044	650045	650046	650047	650048	650049
650120	650121	650122	650123	650124	650125	650126	650127	650129	650130	650131	650132	650133	650134	650135	650136	650138	650139	650140	650141	650142	650143	650144	650146	650147	650148	650149	650150	650151	650152	650153	650154	650155	650156	650157	650158	650159	650160	650161	650162	650163	650164	650165	650166	650167	650168	650169	650170	650171	650172
650244	650245	650246	650247	650248	650249	650250	650251	650252	650253	650254	650255	650256	650257	650258	650259	650260	650261	650262	650263	650264	650265	650266	650267	650268	650269	650270	650271	650272	650273	650274	650275	650276	650277	650278	650279	650280	650281	650282	650283	650284	650285	650286	650287	650288	650289	650290	650305	650306	650307
650364	650365	650366	650367	650368	650370	650371	650372	650373	650374	650375	650376	650377	650378	650379	650380	650381	650382	650383	650384	650385	650386	650387	650388	650389	650390	650392	650393	650394	650395	650396	650397	650398	650399	650400	650401	650402	650403	650405	650406	650407	650408	650409	650410	650411	650412	650413	650426	650428	650429
650481	650482	650483	650484	650485	650486	650487	650488	650489	650490	650491	650492	650493	650494	650495	650496	650497	650498	650499	650500	650501	650502	650503	650504	650505	650506	650507	650508	650509	650510	650511	650512	650513	650514	650515	650516	650517	650518	650519	650520	650521	650522	650523	650524	650525	650526	650527	650528	650529	650530
650594	650595	650596	650597	650598	650599	650600	650601	650602	650603	650604	650605	650606	650607	650608	650609	650610	650611	650612	650613	650614	650615	650616	650617	650619	650620	650621	650622	650623	650624	650625	650626	650627	650628	650629	650630	650632	650633	650634	650635	650636	650637	650638	650639	650640	650641	650642	650643	650645	650646
650719	650720	650721	650723	650724	650725	650726	650727	650729	650730	650732	650734	650735	650736	650737	650738	650739	650740	650741	650742	650743	650744	650745	650746	650747	650748	650749	650750	650751	650752	650753	650754	650755	650756	650757	650758	650759	650760	650761	650763	650764	650765	650766	650767	650768	650769	650770	650771	650772	650773
650851	650852	650853	650854	650855	650856	650857	650858	650859	650860	650861	650862	650863	650864	650865	650866	650867	650868	650869	650870	650871	650872	650873	650874	650876	650877	650878	650879	650880	650881	650882	650883	650884	650885	650886	650887	650888	650889	650890	650891	650892	650893	650894	650895	650896	650897	650898	650899	650900	650903
650972	650973	650974	650975	650976	650978	650979	650981	650982	650983	650985	650986	650987	650988	650989	650990	650991	650992	650993	650994	650995	650996	650997	650998	650999	651000	651001	651002	651003	651004	651005	651006	651007	651008	651009	651010	651011	651012	651013	651014	651015	651016	651017	651018	651019	651022	651023	651024	651025	651026
651089	651090	651091	651092	651093	651094	651095	651096	651097	651098	651099	651100	651101	651102	651103	651104	651105	651106	651107	651109	651110	651111	651112	651113	651114	651115	651116	651117	651118	651119	651120	651121	651122	651123	651124	651125	651126	651127	651128	651129	651130	651131	651132	651133	651134	651135	651136	651137	651138	651139
651207	651208	651209	651210	651211	651212	651213	651214	651215	651216	651217	651219	651220	651221	651222	651223	651224	651225	651226	651227	651228	651229	651230	651231	651232	651233	651234	651235	651236	651237	651238	651239	651240	651241	651242	651243	651244	651245	651246	651247	651248	651249	651251	651252	651253	651254	651255	651256	651257	651258
651331	651332	651333	651334	651335	651336	651337	651338	651339	651340	651341	651342	651343	651344	651345	651346	651347	651348	651349	651350	651351	651352	651353	651354	651355	651356	651357	651358	651359	651361	651362	651364	651365	651366	651368	651369	651370	651371	651372	651373	651374	651375	651376	651377	651378	651379	651380	651381	651382	651383
651449	651450	651451	651452	651453	651454	651455	651456	651457	651458	651459	651460	651461	651462	651463	651464	651465	651466	651467	651468	651469	651470	651471	651472	651473	651474	651475	651476	651478	651479	651480	651481	651482	651483	651484	651485	651487	651488	651489	651490	651491	651492	651493	651494	651495	651496	651497	651498	651499	651500
651561	651562	651563	651565	651566	651567	651568	651569	651570	651571	651572	651573	651574	651575	651577	651578	651579	651580	651581	651582	651583	651584	651585	651586	651587	651588	651589	651590	651591	651592	651593	651594	651595	651597	651598	651600	651601	651602	651603	651604	651605	651606	651607	651608	651609	651610	651611	651612	651613	651614
651686	651687	651689	651690	651691	651692	651693	651694	651695	651696	651697	651698	651700	651701	651702	651703	651704	651705	651706	651707	651708	651709	651710	651711	651712	651713	651714	651715	651716	651717	651718	651719	651720	651721	651722	651723	651724	651725	651726	651727	651729	651730	651731	651732	651733	651734	651735	651736	651737	651738
651811	651812	651813	651814	651815	651816	651817	651818	651819	651820	651821	651822	651823	651824	651825	651826	651827	651828	651829	651830	651831	651832	651833	651834	651835	651836	651837	651838	651839	651840	651841	651842	651843	651844	651845	651846	651847	651848	651849	651850	651851	651852	651853	651854	651856	651857	651858	651859	651861	651862
651913	651914	651915	651920	651921	651933	651935	651937	651938	651939	651940	651941	651942	651943	651944	651945	651946	651947	651948	651949	651950	651951	651952	651953	651955	651956	651957	651958	651959	651960	651961	651962	651963	651964	651965	651966	651967	651968	651969	651970	651971	651972	651973	651974	651975	651976	651977	651978	651979	651980
652035	652036	652037	652038	652039	652040	652041	652042	652049	652054	652056	652058	652060	652062	652063	652064	652065	652066	652067	652068	652069	652070	652071	652072	652073	652074	652075	652076	652077	652078	652079	652080	652081	652082	652083	652084	652085	652086	652087	652088	652090	652091	652092	652093	652094	652095	652096	652098	652099	652100
652152	652153	652154	652171	652177	652179	652180	652181	652182	652183	652184	652185	652186	652187	652188	652189	652190	652191	652192	652193	652194	652195	652196	652197	652198	652199	652200	652201	652202	652203	652204	652205	652206	652207	652208	652210	652211	652212	652213	652214	652215	652217	652218	652219	652221	652222	652223	652224	652225	652226
652282	652283	652284	652285	652296	652299	652300	652301	652302	652303	652305	652306	652307	652308	652309	652310	652311	652312	652313	652314	652316	652318	652319	652320	652321	652322	652323	652324	652325	652326	652327	652328	652329	652330	652331	652332	652333	652334	652335	652336	652337	652338	652339	652340	652341	652342	652343	652344	652345	652346
652402	652403	652404	652408	652414	652417	652418	652419	652420	652421	652422	652423	652424	652425	652426	652427	652428	652429	652430	652431	652432	652433	652434	652435	652436	652437	652438	652439	652440	652441	652442	652443	652444	652445	652446	652447	652448	652449	652450	652451	652452	652453	652454	652455	652457	652458	652459	652460	652461	652462
652527	652528	652531	652532	652533	652534	652535	652536	652537	652538	652539	652540	652541	652542	652543	652544	652545	652546	652547	652548	652549	652550	652551	652552	652553	652555	652556	652557	652558	652559	652560	652561	652562	652563	652564	652565	652566	652567	652568	652569	652570	652571	652572	652573	652574	652575	652576	652577	652578	652579
652633	652651	652652	652653	652654	652655	652656	652657	652658	652659	652660	652661	652662	652663	652664	652665	652666	652667	652668	652669	652670	652671	652672	652673	652674	652675	652676	652677	652678	652679	652680	652681	652682	652683	652685	652686	652687	652688	652689	652690	652691	652692	652693	652694	652695	652696	652697	652698	652699	652700
652752	652753	652754	652755	652756	652757	652758	652761	652763	652765	652775	652776	652777	652778	652779	652780	652781	652782	652783	652784	652785	652786	652787	652788	652790	652791	652792	652793	652795	652796	652797	652798	652799	652800	652801	652802	652803	652804	652805	652806	652807	652808	652810	652811	652812	652813	652814	652815	652816	652817
652871	652872	652873	652874	652875	652876	652877	652878	652879	652881	652882	652883	652888	652899	652904	652905	652906	652907	652908	652909	652910	652911	652912	652913	652914	652915	652916	652917	652918	652919	652920	652921	652922	652923	652924	652925	652926	652927	652928	652929	652930	652931	652932	652933	652934	652935	652936	652937	652938	652939
652992	652993	652994	652995	652996	652997	652998	652999	653000	653001	653002	653003	653013	653017	653023	653025	653026	653027	653028	653029	653030	653031	653032	653034	653035	653036	653037	653038	653039	653040	653041	653042	653043	653044	653045	653046	653047	653048	653049	653050	653051	653052	653053	653054	653055	653056	653057	653058	653059	653060
653114	653115	653116	653117	653126	653128	653130	653132	653133	653134	653135	653136	653137	653138	653139	653140	653142	653143	653144	653145	653146	653147	653148	653149	653150	653151	653152	653153	653154	653155	653156	653157	653158	653159	653160	653161	653162	653163	653164	653166	653167	653168	653169	653170	653171	653172	653173	653174	653175	653176
653227	653228	653229	653230	653232	653233	653234	653235	653236	653237	653238	653248	653250	653252	653254	653264	653265	653266	653267	653268	653269	653270	653271	653272	653273	653274	653275	653276	653278	653279	653280	653281	653283	653284	653285	653286	653288	653289	653290	653291	653292	653293	653294	653295	653296	653297	653298	653299	653300	653301
653354	653356	653358	653359	653360	653361	653362	653363	653364	653365	653366	653380	653387	653388	653389	653390	653391	653392	653393	653394	653395	653396	653397	653398	653399	653400	653401	653402	653403	653405	653406	653407	653408	653409	653410	653411	653413	653414	653415	653416	653417	653418	653419	653420	653421	653422	653423	653424	653425	653426
653479	653480	653481	653482	653483	653484	653485	653487	653488	653489	653490	653491	653492	653493	653494	653495	653496	653508	653512	653516	653518	653519	653520	653521	653523	653524	653525	653526	653527	653528	653529	653530	653531	653532	653533	653534	653535	653536	653537	653538	653539	653540	653541	653543	653544	653545	653546	653547	653548	653549
653603	653604	653605	653606	653607	653608	653609	653610	653611	653613	653614	653615	653616	653617	653618	653631	653633	653635	653639	653640	653641	653642	653643	653644	653645	653646	653647	653648	653649	653650	653651	653652	653653	653654	653655	653656	653657	653658	653659	653660	653661	653662	653663	653664	653665	653666	653667	653668	653669	653670
653723	653724	653726	653727	653728	653730	653731	653732	653733	653734	653735	653736	653737	653738	653739	653740	653741	653742	653743	653744	653745	653746	653747	653748	653749	653757	653759	653760	653761	653762	653764	653765	653766	653767	653768	653769	653771	653772	653773	653774	653775	653776	653777	653778	653779	653780	653782	653783	653784	653785
653839	653840	653841	653842	653843	653844	653845	653846	653847	653848	653849	653850	653851	653852	653853	653855	653856	653857	653858	653859	653860	653861	653862	653863	653864	653865	653866	653867	653868	653871	653879	653890	653892	653893	653894	653895	653896	653897	653898	653899	653900	653901	653902	653903	653904	653905	653906	653907	653908	653909
653961	653962	653963	653964	653965	653966	653967	653968	653969	653970	653971	653972	653973	653974	653975	653976	653978	653980	653981	653982	653983	653984	653985	653986	653987	653988	653989	653990	653991	653992	653993	653994	653995	653996	653997	653999	654012	654014	654016	654017	654018	654019	654020	654021	654022	654023	654024	654025	654026	654027
654081	654082	654083	654084	654085	654086	654088	654091	654092	654094	654095	654096	654097	654098	654099	654100	654101	654102	654103	654104	654105	654106	654107	654108	654109	654110	654111	654112	654113	654114	654115	654116	654117	654118	654119	654120	654121	654122	654123	654124	654125	654127	654128	654153	654154	654155	654156	654157	654158	654159
654213	654214	654215	654216	654217	654218	654219	654221	654223	654224	654225	654226	654227	654229	654230	654231	654232	654233	654234	654235	654238	654239	654240	654241	654242	654243	654244	654245	654246	654247	654248	654249	654250	654251	654252	654253	654254	654255	654256	654257	654258	654269	654279	654281	654282	654283	654285	654287	654288	654289
654348	654349	654350	654351	654352	654353	654354	654355	654356	654357	654358	654359	654360	654361	654362	654363	654364	654365	654366	654367	654368	654370	654371	654373	654374	654375	654376	654377	654397	654401	654402	654403	654404	654405	654406	654407	654408	654409	654410	654411	654412	654413	654416	654417	654418	654419	654420	654421	654422	654423
654481	654482	654483	654484	654485	654486	654487	654488	654489	654490	654491	654492	654493	654494	654495	654496	654497	654498	654500	654501	654502	654505	654515	654516	654517	654518	654519	654520	654521	654522	654523	654524	654525	654526	654527	654528	654529	654530	654531	654532	654534	654535	654536	654537	654538	654539	654540	654541	654542	654543
654596	654597	654598	654599	654600	654601	654602	654603	654604	654605	654606	654607	654608	654617	654618	654619	654620	654621	654622	654623	654624	654625	654626	654627	654628	654629	654630	654631	654633	654634	654635	654636	654637	654638	654639	654640	654641	654642	654643	654644	654645	654646	654647	654648	654649	654650	654651	654652	654653	654654
654707	654708	654709	654710	654711	654712	654713	654714	654715	654716	654718	654719	654720	654721	654722	654733	654738	654743	654744	654745	654746	654748	654750	654751	654752	654754	654755	654756	654757	654758	654759	654760	654761	654762	654763	654764	654765	654766	654767	654768	654769	654770	654771	654772	654773	654775	654776	654777	654778	654780
654833	654834	654835	654836	654837	654838	654839	654840	654841	654842	654843	654844	654845	654846	654847	654848	654849	654850	654851	654852	654853	654860	654863	654864	654865	654866	654867	654868	654869	654870	654871	654872	654873	654874	654875	654876	654877	654878	654879	654880	654881	654882	654883	654884	654885	654887	654888	654889	654890	654891
654943	654944	654945	654946	654947	654948	654950	654952	654953	654954	654955	654956	654957	654958	654959	654960	654961	654962	654963	654964	654983	654985	654986	654987	654988	654989	654990	654991	654993	654994	654995	654996	654997	654998	654999	655000	655001	655002	655003	655004	655005	655006	655007	655008	655009	655010	655011	655012	655013	655014
655066	655067	655068	655069	655070	655071	655072	655073	655074	655075	655076	655077	655078	655079	655080	655081	655082	655083	655084	655085	655086	655088	655089	655090	655091	655092	655093	655094	655095	655096	655103	655109	655110	655111	655113	655114	655115	655116	655117	655118	655119	655120	655121	655122	655123	655124	655125	655126	655127	655128
655184	655185	655186	655187	655188	655189	655190	655191	655192	655193	655194	655195	655196	655197	655198	655199	655200	655201	655202	655203	655204	655205	655206	655207	655208	655210	655211	655212	655213	655214	655215	655216	655217	655218	655219	655220	655221	655222	655223	655231	655237	655241	655245	655249	655253	655254	655255	655257	655258	655259
655314	655316	655317	655318	655319	655320	655321	655322	655323	655324	655325	655326	655327	655328	655329	655331	655332	655333	655334	655335	655336	655337	655338	655339	655340	655342	655343	655345	655358	655360	655361	655362	655363	655364	655365	655367	655368	655369	655370	655371	655372	655373	655374	655375	655376	655377	655378	655379	655380	655381
655437	655438	655439	655440	655441	655442	655443	655444	655445	655446	655447	655448	655449	655450	655451	655452	655453	655454	655455	655456	655457	655458	655459	655460	655461	655462	655469	655471	655473	655477	655479	655480	655481	655483	655484	655485	655486	655487	655488	655489	655490	655491	655492	655493	655494	655495	655496	655497	655498	655499
655554	655555	655556	655557	655558	655559	655560	655561	655562	655563	655564	655565	655566	655567	655568	655569	655570	655571	655572	655573	655574	655575	655576	655577	655579	655580	655581	655582	655583	655584	655585	655586	655587	655590	655592	655597	655598	655599	655600	655601	655602	655603	655604	655605	655607	655608	655609	655610	655611	655612
655667	655668	655669	655670	655672	655673	655674	655675	655676	655677	655678	655679	655680	655681	655682	655683	655684	655685	655686	655687	655688	655689	655690	655691	655692	655693	655694	655695	655697	655698	655699	655700	655701	655702	655703	655704	655705	655706	655707	655708	655709	655710	655711	655712	655713	655737	655738	655739	655740	655741
655797	655798	655799	655800	655801	655802	655803	655804	655805	655807	655808	655809	655810	655811	655812	655813	655814	655815	655816	655817	655818	655819	655820	655821	655822	655823	655824	655825	655826	655828	655829	655830	655831	655832	655833	655834	655835	655836	655847	655849	655850	655851	655852	655853	655854	655855	655856	655857	655858	655859
655913	655914	655915	655916	655917	655918	655919	655920	655921	655922	655923	655924	655925	655926	655928	655929	655930	655931	655932	655933	655934	655935	655936	655937	655938	655939	655940	655941	655942	655943	655944	655945	655946	655947	655948	655949	655950	655951	655952	655953	655955	655956	655963	655967	655974	655975	655976	655977	655978	655979
656032	656033	656034	656035	656036	656037	656038	656039	656040	656041	656042	656043	656044	656045	656046	656047	656048	656049	656050	656051	656052	656053	656054	656055	656056	656057	656058	656060	656061	656062	656063	656064	656065	656066	656067	656068	656069	656070	656071	656072	656073	656074	656075	656076	656077	656078	656089	656090	656091	656092
656144	656146	656147	656148	656149	656150	656151	656152	656153	656154	656155	656156	656157	656158	656159	656160	656161	656162	656163	656164	656165	656166	656167	656168	656169	656170	656171	656172	656173	656175	656176	656177	656178	656179	656180	656181	656182	656183	656184	656185	656186	656187	656188	656193	656197	656200	656201	656202	656203	656204
656255	656256	656257	656258	656259	656260	656261	656262	656263	656264	656266	656267	656268	656269	656270	656271	656272	656273	656274	656275	656276	656278	656279	656280	656281	656282	656283	656284	656285	656286	656287	656288	656289	656290	656291	656292	656293	656294	656295	656296	656297	656298	656299	656300	656301	656302	656303	656305	656307	656309
656362	656364	656365	656366	656367	656368	656369	656370	656371	656372	656373	656374	656376	656377	656378	656379	656380	656381	656383	656384	656385	656601	656644	656717	656765	657154	657169	657174	657201	657218	657220	657227	657237	657255	657262	657264	657272	657287	657297	657298	657301	657302	657306	657308	657312	657319	657346	657348	657349	657356
657475	657476	657477	657478	657479	657480	657481	657483	657485	657486	657487	657488	657489	657490	657492	657493	657494	657495	657497	657498	657499	657500	657501	657502	657503	657504	657505	657507	657527	657528	657529	657530	657531	657534	657535	657536	657537	657538	657539	657540	657541	657542	657543	657544	657545	657546	657552	657553	657554	657555
657614	657615	657616	657617	657626	657640	657641	657642	657643	657645	657647	657648	657649	657650	657653	657654	657655	657656	657657	657658	657659	657660	657661	657663	657664	657665	657666	657667	657668	657671	657672	657673	657674	657675	657676	657677	657678	657680	657681	657684	657685	657686	657689	657691	657692	657693	657694	657695	657696	657697
657769	657771	657772	657773	657774	657775	657776	657778	657779	657780	657782	657783	657785	657786	657787	657788	657789	657790	657791	657792	657793	657794	657795	657796	657797	657798	657799	657800	657801	657802	657803	657804	657805	657806	657807	657808	657809	657810	657811	657812	657815	657816	657817	657819	657820	657821	657822	657823	657824	657825
657903	657904	657905	657906	657907	657908	657909	657910	657911	657912	657913	657914	657915	657916	657917	657918	657919	657921	657922	657923	657925	657926	657927	657928	657930	657931	657932	657941	657945	657946	657947	657948	657949	657951	657952	657953	657954	657955	657956	657957	657958	657959	657960	657961	657962	657963	657965	657966	657967	657968
658023	658024	658025	658026	658027	658028	658030	658031	658032	658033	658034	658035	658037	658038	658039	658040	658041	658043	658061	658067	658068	658069	658070	658072	658073	658074	658075	658076	658077	658078	658079	658080	658081	658082	658083	658085	658086	658088	658089	658090	658091	658092	658093	658094	658095	658096	658097	658098	658099	658100
658158	658159	658160	658161	658162	658163	658164	658165	658166	658167	658168	658169	658170	658171	658172	658173	658186	658188	658189	658190	658191	658192	658194	658196	658197	658198	658199	658200	658201	658203	658204	658205	658206	658207	658208	658209	658211	658212	658213	658214	658215	658216	658217	658218	658219	658222	658224	658225	658226	658227
658285	658286	658307	658308	658309	658311	658313	658314	658316	658317	658318	658319	658321	658322	658323	658324	658325	658327	658328	658329	658330	658331	658332	658334	658335	658336	658337	658339	658340	658341	658343	658344	658345	658346	658347	658348	658349	658350	658351	658352	658353	658355	658356	658358	658359	658360	658362	658363	658364	658365
658435	658436	658437	658438	658440	658441	658444	658445	658446	658447	658448	658449	658450	658451	658452	658453	658454	658455	658456	658457	658458	658459	658462	658463	658464	658465	658466	658467	658468	658469	658470	658471	658472	658473	658474	658475	658476	658477	658478	658479	658480	658481	658482	658483	658484	658485	658486	658488	658489	658490
658564	658565	658566	658568	658569	658570	658573	658574	658575	658576	658577	658578	658579	658580	658581	658582	658583	658584	658585	658586	658587	658589	658591	658592	658593	658594	658595	658596	658597	658598	658599	658600	658601	658602	658604	658605	658606	658607	658608	658609	658610	658611	658612	658613	658614	658615	658617	658618	658619	658620
658701	658702	658703	658705	658707	658708	658709	658712	658713	658714	658718	658719	658720	658721	658722	658723	658724	658725	658727	658728	658729	658730	658731	658732	658733	658734	658735	658736	658737	658738	658739	658741	658742	658743	658744	658745	658746	658747	658749	658750	658751	658752	658753	658754	658773	658774	658776	658777	658778	658779
658841	658842	658843	658844	658845	658846	658847	658849	658850	658851	658852	658854	658855	658856	658857	658858	658860	658861	658862	658863	658864	658865	658866	658870	658872	658873	658874	658875	658876	658877	658878	658879	658880	658881	658882	658883	658891	658898	658899	658900	658901	658902	658903	658904	658905	658907	658908	658909	658911	658912
658967	658968	658969	658970	658971	658972	658973	658974	658975	658976	658977	658978	658979	658980	658981	658982	658983	658984	658985	658986	658987	658988	658989	658990	658991	658993	658994	658995	658996	658997	658999	659000	659001	659003	659020	659035	659036	659037	659038	659040	659041	659042	659043	659044	659045	659046	659047	659048	659049	659051
659104	659105	659106	659107	659108	659110	659111	659112	659113	659114	659115	659116	659117	659119	659120	659121	659122	659124	659125	659126	659128	659130	659131	659132	659133	659134	659135	659136	659137	659138	659156	659158	659160	659162	659163	659164	659165	659166	659167	659168	659169	659170	659171	659172	659173	659174	659176	659177	659178	659179
659237	659238	659239	659240	659241	659242	659268	659270	659271	659272	659273	659274	659275	659276	659277	659278	659279	659280	659281	659282	659284	659285	659286	659287	659289	659290	659291	659292	659293	659294	659295	659296	659297	659298	659299	659300	659301	659302	659303	659304	659305	659306	659307	659308	659309	659310	659311	659312	659314	659315
659396	659397	659398	659399	659401	659402	659403	659404	659405	659406	659408	659409	659410	659411	659412	659413	659414	659415	659416	659417	659418	659419	659420	659421	659422	659423	659424	659425	659426	659427	659428	659429	659430	659431	659432	659433	659434	659435	659436	659437	659438	659439	659441	659442	659443	659444	659445	659446	659447	659449
659514	659515	659516	659517	659520	659521	659522	659524	659525	659526	659527	659528	659529	659530	659531	659532	659533	659534	659536	659537	659538	659539	659540	659542	659543	659544	659545	659546	659547	659548	659549	659551	659552	659554	659555	659556	659557	659558	659559	659562	659563	659564	659565	659566	659567	659569	659571	659574	659575	659576
659643	659644	659646	659647	659648	659649	659652	659653	659654	659655	659656	659657	659658	659659	659660	659661	659662	659663	659665	659666	659667	659671	659672	659673	659676	659677	659678	659679	659680	659682	659683	659684	659686	659687	659689	659691	659693	659695	659696	659699	659700	659701	659702	659703	659705	659707	659708	659709	659717	659718
659783	659784	659785	659786	659788	659789	659790	659791	659792	659793	659794	659795	659796	659798	659799	659800	659801	659803	659804	659805	659806	659807	659808	659809	659810	659811	659812	659813	659814	659815	659817	659818	659819	659820	659821	659822	659823	659824	659825	659826	659827	659828	659841	659842	659843	659844	659845	659847	659850	659851
659915	659916	659917	659918	659922	659923	659924	659925	659926	659927	659929	659931	659932	659933	659934	659935	659937	659938	659939	659940	659941	659942	659943	659944	659945	659946	659948	659949	659950	659951	659952	659955	659964	659969	659972	659973	659974	659975	659976	659977	659978	659979	659980	659981	659982	659984	659985	659986	659987	659988
660044	660045	660046	660047	660048	660050	660051	660052	660053	660054	660055	660056	660057	660058	660059	660060	660061	660062	660063	660064	660065	660066	660067	660068	660069	660070	660071	660073	660074	660075	660076	660077	660078	660079	660080	660081	660082	660083	660084	660098	660099	660100	660101	660103	660105	660106	660107	660108	660109	660110
660169	660171	660173	660175	660176	660177	660178	660179	660180	660181	660182	660183	660184	660185	660186	660187	660188	660189	660190	660191	660192	660193	660194	660195	660196	660197	660199	660200	660202	660204	660205	660206	660207	660208	660209	660210	660211	660212	660213	660228	660229	660230	660232	660233	660234	660235	660236	660238	660239	660240
660300	660301	660302	660303	660304	660305	660306	660308	660309	660310	660311	660313	660314	660315	660316	660317	660319	660321	660323	660326	660327	660328	660329	660331	660332	660333	660334	660336	660339	660340	660341	660342	660343	660344	660357	660358	660359	660360	660361	660362	660363	660364	660365	660366	660367	660368	660370	660371	660372	660373
660432	660433	660434	660435	660436	660437	660438	660439	660440	660442	660443	660444	660445	660446	660447	660448	660449	660450	660451	660452	660453	660454	660455	660457	660458	660459	660460	660461	660476	660478	660480	660482	660483	660485	660486	660487	660488	660489	660490	660491	660492	660493	660494	660495	660496	660497	660498	660499	660500	660502
660562	660563	660565	660566	660567	660568	660569	660570	660571	660572	660573	660574	660575	660576	660577	660578	660579	660580	660581	660583	660584	660585	660586	660587	660588	660590	660591	660592	660593	660594	660612	660614	660615	660616	660617	660618	660619	660620	660621	660622	660623	660624	660625	660626	660627	660628	660629	660631	660632	660634
660696	660697	660698	660699	660701	660702	660703	660704	660705	660706	660707	660708	660709	660710	660711	660712	660713	660714	660716	660717	660718	660719	660720	660721	660744	660745	660746	660747	660749	660750	660751	660753	660754	660755	660756	660757	660758	660759	660760	660761	660762	660763	660764	660765	660766	660767	660768	660769	660770	660771
660839	660840	660841	660843	660844	660845	660846	660847	660848	660849	660850	660876	660877	660878	660879	660880	660881	660882	660883	660884	660885	660886	660887	660888	660889	660890	660891	660893	660894	660895	660897	660898	660900	660901	660902	660903	660904	660905	660906	660907	660908	660909	660910	660911	660912	660913	660914	660915	660916	660917
660987	660988	660989	660990	660991	660992	660993	660994	660995	660996	660997	660998	660999	661000	661001	661002	661003	661004	661005	661006	661007	661008	661009	661010	661011	661012	661013	661014	661015	661016	661018	661019	661020	661021	661022	661023	661024	661026	661028	661030	661031	661032	661033	661034	661036	661037	661038	661039	661040	661041
661102	661104	661106	661107	661108	661109	661110	661111	661112	661113	661114	661115	661116	661117	661118	661119	661120	661122	661138	661139	661140	661141	661142	661143	661145	661146	661147	661148	661150	661151	661152	661153	661154	661155	661156	661157	661158	661159	661160	661161	661162	661163	661164	661165	661166	661167	661170	661172	661173	661174
661238	661240	661241	661242	661243	661245	661246	661247	661248	661249	661250	661251	661252	661253	661254	661255	661256	661257	661258	661259	661260	661261	661262	661263	661264	661265	661266	661267	661269	661288	661290	661292	661295	661296	661297	661298	661299	661300	661301	661302	661303	661304	661305	661306	661308	661309	661310	661311	661312	661313
661370	661371	661372	661373	661374	661375	661376	661377	661379	661380	661381	661382	661383	661384	661385	661386	661387	661389	661390	661391	661392	661393	661394	661395	661396	661397	661398	661399	661400	661401	661402	661404	661406	661408	661409	661411	661430	661431	661432	661434	661435	661437	661438	661439	661440	661441	661442	661443	661444	661445
661506	661507	661508	661509	661510	661512	661513	661514	661515	661516	661517	661518	661519	661520	661521	661522	661523	661524	661525	661528	661529	661530	661531	661532	661533	661534	661535	661537	661538	661540	661541	661542	661544	661545	661546	661549	661551	661552	661553	661554	661555	661563	661564	661565	661566	661568	661569	661570	661571	661572
661639	661640	661641	661642	661644	661645	661646	661648	661649	661650	661651	661652	661653	661655	661656	661657	661658	661659	661660	661661	661662	661663	661664	661665	661667	661668	661669	661670	661673	661674	661675	661677	661678	661679	661682	661683	661684	661685	661686	661687	661689	661690	661691	661692	661693	661694	661697	661698	661699	661700
661773	661774	661775	661776	661777	661779	661780	661782	661783	661784	661785	661786	661788	661789	661790	661791	661792	661795	661796	661797	661798	661799	661800	661801	661802	661803	661804	661806	661807	661808	661809	661810	661816	661817	661818	661821	661822	661823	661824	661825	661827	661828	661829	661830	661831	661833	661834	661836	661837	661841
661939	661942	661943	661945	661947	661948	661949	661950	661951	661952	661953	661954	661955	661956	661958	661959	661960	661961	661966	661967	661971	661972	661974	661975	661976	661977	661978	661980	661981	661982	661983	661985	661987	661991	661992	661993	661994	661995	661996	661998	661999	662000	662002	662003	662004	662006	662008	662010	662011	662012
662096	662097	662098	662099	662100	662101	662103	662104	662106	662108	662109	662110	662112	662113	662114	662116	662117	662118	662120	662121	662122	662123	662124	662125	662126	662127	662128	662129	662130	662131	662133	662136	662137	662138	662139	662140	662141	662142	662144	662145	662146	662147	662148	662151	662153	662154	662155	662156	662157	662158
662240	662242	662243	662244	662245	662246	662247	662248	662249	662250	662251	662252	662253	662254	662257	662258	662259	662260	662261	662262	662263	662264	662265	662266	662267	662268	662269	662270	662271	662272	662273	662275	662276	662278	662279	662280	662281	662282	662283	662284	662285	662286	662287	662288	662290	662292	662294	662295	662296	662297
662367	662369	662370	662371	662372	662373	662374	662376	662377	662379	662380	662381	662382	662383	662384	662385	662386	662387	662388	662389	662391	662393	662394	662395	662396	662397	662399	662400	662402	662403	662404	662405	662406	662407	662408	662409	662410	662411	662412	662414	662415	662416	662417	662418	662419	662420	662421	662422	662423	662424
662490	662491	662492	662504	662505	662506	662507	662510	662511	662512	662513	662514	662515	662516	662517	662518	662519	662521	662522	662523	662524	662525	662528	662529	662530	662532	662533	662534	662535	662537	662538	662539	662540	662541	662542	662543	662544	662545	662546	662547	662548	662549	662551	662553	662554	662555	662556	662557	662560	662561
662636	662638	662639	662640	662641	662643	662644	662645	662646	662648	662649	662651	662652	662653	662656	662657	662658	662659	662660	662661	662662	662663	662664	662665	662666	662667	662668	662669	662670	662671	662672	662673	662674	662677	662678	662679	662681	662682	662683	662684	662686	662687	662688	662689	662690	662693	662694	662695	662697	662699
662761	662762	662763	662764	662765	662768	662769	662770	662791	662792	662793	662794	662795	662796	662798	662799	662800	662801	662803	662804	662805	662806	662807	662808	662809	662811	662812	662813	662814	662815	662817	662818	662819	662821	662823	662824	662825	662826	662827	662828	662829	662830	662831	662832	662833	662834	662835	662836	662838	662839
662895	662897	662899	662900	662901	662903	662904	662907	662908	662910	662911	662912	662913	662914	662915	662916	662918	662926	662928	662929	662931	662933	662934	662936	662938	662939	662941	662943	662944	662945	662946	662947	662948	662949	662951	662952	662953	662954	662956	662957	662958	662959	662962	662963	662964	662965	662966	662967	662968	662969
663031	663032	663033	663034	663035	663036	663037	663038	663039	663040	663041	663042	663043	663046	663047	663048	663049	663050	663051	663054	663055	663056	663057	663058	663059	663060	663079	663080	663081	663083	663084	663085	663087	663088	663089	663090	663091	663094	663095	663096	663097	663099	663100	663101	663102	663103	663107	663108	663110	663111
663179	663182	663183	663184	663185	663187	663188	663189	663190	663191	663192	663193	663194	663195	663197	663198	663199	663200	663201	663202	663226	663228	663229	663230	663232	663233	663234	663235	663236	663237	663239	663240	663241	663243	663245	663246	663248	663249	663251	663254	663255	663256	663257	663258	663259	663260	663261	663262	663263	663264
663337	663338	663339	663340	663341	663342	663343	663344	663347	663348	663349	663350	663351	663353	663354	663367	663368	663369	663370	663371	663372	663373	663374	663376	663377	663378	663380	663381	663382	663383	663384	663387	663388	663389	663391	663393	663395	663396	663397	663399	663400	663402	663403	663405	663406	663407	663408	663409	663410	663411
663473	663474	663475	663476	663479	663480	663481	663482	663483	663484	663485	663486	663488	663489	663490	663491	663492	663493	663494	663495	663496	663497	663498	663499	663500	663501	663503	663504	663507	663508	663509	663510	663511	663514	663524	663525	663526	663528	663530	663531	663532	663533	663534	663535	663537	663538	663539	663540	663541	663542
663603	663604	663607	663608	663609	663610	663611	663613	663615	663616	663618	663619	663620	663621	663622	663624	663625	663626	663628	663629	663630	663631	663632	663633	663634	663636	663637	663638	663639	663640	663641	663642	663643	663644	663645	663646	663647	663648	663649	663650	663651	663652	663653	663655	663656	663657	663658	663659	663660	663661
663735	663736	663737	663738	663739	663741	663742	663743	663744	663745	663746	663747	663748	663749	663750	663751	663752	663753	663754	663755	663756	663757	663758	663759	663760	663762	663763	663764	663765	663767	663768	663770	663772	663773	663774	663776	663777	663778	663780	663781	663782	663783	663784	663785	663786	663787	663788	663791	663792	663793
663867	663868	663869	663870	663871	663873	663874	663875	663876	663877	663879	663880	663881	663884	663885	663887	663888	663890	663891	663892	663893	663894	663895	663896	663898	663899	663900	663901	663902	663903	663905	663906	663907	663910	663911	663912	663913	663914	663915	663916	663917	663918	663919	663921	663922	663923	663925	663926	663927	663928
663992	663993	663994	663995	663997	663998	663999	664000	664001	664003	664004	664006	664007	664008	664010	664011	664012	664014	664015	664016	664017	664018	664019	664021	664022	664023	664026	664027	664028	664029	664030	664031	664032	664033	664035	664037	664038	664040	664041	664042	664043	664044	664046	664047	664048	664049	664050	664051	664052	664053
664128	664129	664130	664133	664134	664135	664136	664137	664138	664139	664140	664142	664144	664145	664146	664147	664148	664149	664150	664152	664153	664154	664156	664157	664159	664160	664161	664162	664163	664164	664165	664166	664167	664168	664169	664170	664172	664174	664175	664176	664177	664178	664179	664180	664181	664182	664183	664184	664185	664188
664249	664250	664252	664254	664255	664256	664257	664259	664260	664261	664262	664263	664264	664273	664274	664275	664276	664279	664280	664281	664282	664283	664284	664285	664286	664288	664289	664290	664291	664292	664293	664294	664295	664297	664299	664301	664302	664303	664308	664309	664310	664311	664312	664313	664315	664316	664318	664320	664321	664322
664382	664383	664384	664385	664386	664387	664388	664389	664390	664391	664394	664395	664397	664398	664400	664401	664402	664403	664404	664405	664406	664429	664432	664434	664437	664438	664439	664440	664441	664442	664443	664444	664445	664446	664447	664448	664449	664450	664452	664453	664454	664455	664457	664458	664460	664461	664462	664463	664464	664465
664529	664530	664531	664532	664533	664534	664536	664538	664539	664541	664542	664543	664544	664545	664546	664549	664550	664551	664552	664553	664554	664556	664557	664559	664560	664561	664562	664563	664564	664565	664585	664586	664587	664588	664590	664591	664592	664593	664594	664597	664598	664599	664600	664601	664602	664603	664604	664605	664606	664607
664669	664671	664672	664673	664674	664676	664677	664678	664680	664681	664684	664686	664687	664688	664689	664690	664691	664693	664695	664696	664698	664699	664700	664701	664702	664703	664705	664706	664707	664708	664709	664710	664711	664712	664716	664720	664721	664722	664724	664725	664726	664727	664728	664729	664730	664731	664732	664733	664734	664735
664794	664795	664796	664797	664798	664799	664800	664801	664802	664803	664804	664805	664806	664807	664808	664810	664811	664813	664814	664815	664816	664817	664819	664820	664821	664822	664824	664825	664826	664827	664828	664829	664830	664831	664833	664834	664836	664837	664838	664839	664840	664841	664842	664843	664844	664845	664847	664848	664849	664851
664924	664925	664926	664927	664928	664929	664931	664932	664933	664935	664936	664937	664938	664939	664941	664942	664945	664946	664947	664948	664949	664951	664952	664953	664954	664955	664956	664957	664958	664960	664961	664962	664963	664964	664965	664966	664967	664968	664969	664970	664971	664972	664973	664974	664975	664977	664979	664980	664981	664982
665049	665050	665051	665052	665054	665055	665056	665057	665058	665059	665060	665062	665063	665064	665065	665066	665067	665068	665069	665070	665071	665072	665073	665075	665076	665077	665078	665079	665080	665081	665082	665083	665084	665085	665086	665087	665088	665089	665090	665091	665092	665093	665094	665095	665096	665097	665098	665100	665101	665102
665160	665161	665167	665173	665175	665176	665177	665178	665179	665180	665181	665182	665183	665184	665185	665186	665187	665188	665189	665190	665191	665192	665193	665194	665195	665196	665197	665198	665199	665200	665202	665203	665204	665205	665206	665207	665208	665209	665210	665211	665212	665214	665215	665216	665217	665218	665219	665220	665221	665222
665275	665276	665277	665278	665279	665280	665281	665282	665283	665284	665285	665286	665287	665288	665289	665290	665292	665293	665294	665295	665296	665297	665298	665299	665300	665301	665302	665303	665304	665305	665306	665307	665309	665310	665311	665312	665313	665316	665317	665318	665319	665320	665322	665323	665324	665325	665326	665327	665328	665329
665382	665383	665384	665385	665387	665388	665389	665390	665391	665392	665393	665394	665395	665396	665397	665398	665399	665400	665401	665402	665403	665404	665405	665406	665407	665409	665410	665411	665412	665413	665414	665415	665416	665417	665418	665419	665420	665421	665424	665425	665426	665427	665429	665430	665431	665432	665433	665434	665435	665436
665492	665493	665495	665496	665497	665498	665499	665500	665501	665502	665504	665505	665506	665507	665508	665509	665510	665511	665512	665514	665515	665517	665518	665519	665520	665521	665522	665523	665524	665525	665527	665528	665529	665530	665531	665532	665533	665534	665535	665536	665537	665538	665539	665540	665541	665542	665543	665544	665545	665546
665607	665608	665609	665610	665611	665612	665614	665615	665616	665617	665618	665619	665620	665621	665622	665623	665624	665625	665626	665627	665628	665629	665630	665631	665632	665633	665634	665635	665636	665638	665639	665640	665641	665642	665643	665644	665645	665646	665647	665648	665649	665650	665651	665652	665653	665654	665657	665658	665660	665661
665719	665720	665721	665722	665724	665725	665726	665727	665728	665729	665730	665731	665732	665733	665734	665736	665737	665738	665739	665740	665741	665742	665743	665744	665745	665746	665747	665748	665749	665750	665751	665752	665753	665754	665755	665756	665757	665758	665759	665760	665761	665763	665764	665765	665766	665767	665768	665770	665771	665772
665833	665834	665835	665836	665837	665838	665839	665840	665841	665842	665843	665844	665846	665847	665848	665849	665851	665852	665854	665855	665856	665857	665858	665861	665863	665864	665865	665866	665867	665868	665869	665870	665871	665872	665873	665874	665875	665876	665877	665878	665879	665880	665881	665882	665885	665886	665888	665890	665891	665892
665948	665950	665951	665952	665954	665955	665956	665957	665958	665959	665960	665961	665963	665964	665965	665968	665969	665970	665971	665972	665973	665974	665975	665976	665977	665978	665980	665981	665982	665985	665986	665987	665988	665989	665990	665991	665992	665993	665994	665995	665996	665997	665998	665999	666000	666001	666002	666003	666004	666005
666080	666081	666082	666083	666085	666086	666087	666088	666089	666090	666091	666092	666093	666094	666095	666097	666098	666099	666100	666101	666102	666103	666104	666105	666106	666107	666108	666110	666111	666112	666113	666114	666115	666116	666117	666118	666119	666120	666121	666122	666123	666124	666126	666127	666128	666129	666130	666131	666132	666134
666199	666200	666201	666202	666203	666204	666205	666206	666207	666208	666209	666211	666213	666214	666215	666216	666217	666218	666219	666220	666221	666222	666223	666226	666227	666228	666229	666230	666231	666232	666233	666234	666237	666238	666239	666240	666241	666242	666243	666244	666245	666246	666247	666248	666249	666250	666251	666252	666253	666255
666312	666313	666314	666315	666317	666318	666323	666331	666332	666333	666334	666336	666337	666338	666339	666340	666341	666343	666344	666345	666346	666347	666348	666349	666351	666352	666353	666354	666356	666357	666358	666359	666360	666361	666362	666363	666364	666365	666366	666367	666368	666369	666370	666371	666372	666373	666374	666375	666376	666377
666438	666439	666440	666441	666443	666446	666447	666449	666451	666452	666453	666454	666455	666456	666457	666458	666459	666460	666461	666462	666463	666464	666465	666466	666467	666468	666469	666473	666479	666480	666481	666482	666483	666484	666485	666486	666487	666488	666490	666491	666492	666495	666496	666497	666498	666499	666501	666502	666503	666505
666567	666568	666569	666570	666571	666572	666574	666575	666576	666578	666580	666581	666583	666584	666585	666586	666588	666589	666590	666591	666592	666593	666594	666595	666596	666597	666599	666600	666601	666603	666606	666607	666608	666609	666610	666611	666612	666613	666614	666615	666616	666617	666618	666619	666620	666621	666622	666623	666624	666625
666681	666682	666683	666684	666685	666686	666687	666689	666690	666691	666692	666693	666694	666695	666696	666699	666700	666701	666702	666703	666704	666705	666706	666707	666708	666709	666710	666711	666712	666713	666715	666717	666719	666721	666723	666724	666725	666726	666728	666729	666730	666731	666732	666733	666734	666735	666736	666738	666739	666740
666813	666814	666816	666817	666818	666819	666820	666821	666822	666823	666824	666825	666826	666827	666829	666830	666831	666832	666833	666834	666835	666836	666837	666838	666839	666840	666841	666842	666843	666844	666845	666847	666848	666849	666850	666851	666853	666854	666855	666856	666857	666859	666860	666861	666862	666863	666864	666865	666866	666867
666931	666932	666933	666934	666935	666936	666937	666938	666939	666940	666941	666942	666943	666944	666947	666948	666949	666950	666952	666954	666955	666956	666957	666958	666959	666960	666961	666962	666963	666964	666965	666966	666967	666968	666969	666971	666972	666974	666975	666976	666977	666978	666980	666981	666982	666983	666984	666986	666988	666990
667048	667049	667051	667052	667053	667054	667055	667056	667057	667058	667059	667060	667061	667062	667063	667064	667065	667066	667067	667068	667069	667070	667071	667080	667082	667083	667084	667085	667086	667087	667088	667089	667090	667091	667092	667093	667094	667095	667096	667097	667100	667102	667103	667104	667105	667106	667108	667109	667111	667113
667171	667173	667174	667176	667177	667179	667180	667181	667182	667183	667184	667185	667186	667187	667188	667189	667191	667193	667194	667195	667196	667197	667198	667199	667200	667201	667202	667203	667204	667205	667206	667207	667208	667209	667210	667211	667212	667213	667214	667215	667216	667217	667218	667219	667234	667235	667236	667237	667239	667240
667295	667296	667297	667298	667299	667300	667301	667302	667303	667304	667305	667307	667308	667309	667311	667312	667313	667314	667315	667316	667317	667318	667319	667320	667323	667324	667325	667326	667327	667328	667331	667332	667333	667334	667335	667337	667338	667339	667340	667341	667343	667344	667345	667347	667348	667349	667350	667351	667352	667353
667476	667483	667484	667490	667493	667526	667540	667551	667552	667555	667562	667573	667580	667583	667589	667599	667600	667602	667615	667624	667626	667628	667632	667639	667645	667675	667680	667696	667700	667701	667720	667726	667735	667737	667745	667794	667797	667799	667801	667806	667823	667824	667830	667838	667845	667945	668002	668011	668032	668033
668899	668900	668901	668902	668903	668908	668923	668925	668930	668938	668940	668955	668956	668963	668975	668987	668993	668997	669033	669036	669037	669040	669041	669057	669059	669074	669075	669080	669092	669093	669094	669121	669124	669127	669130	669135	669136	669138	669140	669141	669150	669151	669152	669153	669164	669165	669166	669169	669170	669172
669568	669571	669586	669588	669589	669590	669591	669592	669593	669595	669598	669613	669614	669620	669633	669642	669644	669646	669659	669661	669666	669678	669699	669704	669751	669753	669768	669777	669784	669785	669813	669814	669817	669834	669846	669851	669852	669853	669854	669859	669865	669871	669875	669885	669886	669887	669888	669905	669909	669924
670584	670633	670647	670650	670654	670659	670664	670671	670679	670685	670694	670698	670703	670706	670710	670712	670716	670717	670719	670741	670755	670756	670757	670758	670759	670761	670767	670776	670777	670786	670788	670790	670792	670796	670803	670832	670834	670960	670962	670963	670977	671011	671013	671014	671015	671018	671037	671065	671069	671082
672053	672059	672062	672067	672077	672156	672160	672161	672185	672245	672251	672297	672304	672352	672375	672376	672387	672396	672416	672420	672421	672426	672442	672445	672446	672455	672465	672470	672476	672502	672518	672520	672529	672551	672555	672584	672585	672599	672604	672621	672640	672646	672656	672849	672860	672864	672876	672916	672920	672975
673661	673663	673671	673677	673680	673682	673686	673694	673696	673702	673707	673710	673714	673730	673734	673744	673762	673766	673767	673798	673803	673861	673868	673870	673886	673893	673899	673910	673911	673914	673922	673926	673933	673949	673952	673954	673991	674000	674051	674054	674055	674073	674097	674159	674162	674163	674174	674186	674227	674232
674932	674935	674942	674949	674951	674958	674966	674991	674994	674996	675000	675022	675027	675036	675042	675052	675053	675055	675056	675057	675058	675060	675061	675062	675065	675068	675069	675077	675082	675083	675085	675164	675178	675179	675180	675181	675183	675184	675185	675202	675220	675226	675228	675230	675235	675265	675270	675294	675318	675323
675812	675845	675847	675868	675873	675893	675902	675912	675925	675954	675962	675984	675986	676035	676042	676046	676047	676048	676049	676052	676059	676062	676065	676067	676069	676074	676076	676085	676107	676108	676133	676138	676139	676147	676148	676149	676152	676176	676190	676219	676234	676266	676277	676282	676284	676286	676336	676337	676338	676365
677343	677345	677347	677363	677402	677408	677414	677447	677464	677475	677486	677487	677488	677491	677493	677494	677495	677530	677548	677549	677564	677565	677574	677576	677602	677613	677630	677656	677665	677673	677706	677744	677762	677768	677773	677808	677809	677881	677882	677885	677888	677900	677918	677922	677923	677925	677934	677942	677944	677972
678677	678688	678696	678702	678770	678774	678777	678808	678842	678849	678864	678887	678894	678934	679001	679014	679156	679158	679173	679217	679224	679228	679283	679311	679336	679337	679340	679357	679485	679500	679503	679507	679522	679570	679573	679583	679638	679670	679671	679707	679717	679741	679747	679749	679754	679762	679778	679781	679804	679835
680998	681007	681024	681116	681119	681153	681184	681189	681190	681194	681195	681202	681214	681229	681230	681234	681236	681239	681249	681250	681252	681321	681326	681439	681535	681541	681547	681611	681612	681669	681677	681702	681762	681798	681807	681811	681823	681882	681885	681893	681912	681924	681933	681940	681947	681971	682055	682075	682137	682145
683121	683176	683191	683219	683229	683236	683242	683251	683264	683278	683283	683290	683306	683310	683332	683338	683355	683373	683375	683376	683385	683389	683402	683406	683407	683416	683443	683495	683497	683499	683545	683546	683551	683642	683661	683678	683683	683700	683718	683719	683741	683744	683745	683756	683777	683783	683793	683809	683816	683821
684377	684394	684396	684398	684400	684401	684405	684408	684413	684434	684435	684437	684438	684448	684449	684453	684462	684466	684493	684495	684504	684506	684507	684511	684535	684548	684584	684587	684592	684593	684607	684623	684642	684643	684644	684657	684658	684664	684671	684679	684682	684683	684686	684707	684711	684712	684715	684716	684717	684730
685180	685189	685191	685202	685204	685225	685236	685242	685244	685255	685262	685263	685277	685280	685287	685322	685354	685425	685434	685436	685437	685439	685493	685507	685518	685544	685558	685559	685560	685567	685575	685576	685629	685643	685668	685673	685677	685678	685684	685688	685712	685715	685734	685751	685759	685779	685790	685797	685814	685826
686300	686340	686361	686363	686405	686407	686436	686441	686443	686451	686457	686468	686474	686505	686507	686511	686519	686557	686565	686576	686615	686632	686648	686649	686657	686671	686674	686752	686775	686777	686784	686785	686786	686788	686793	686819	686822	686844	686852	686858	686867	686880	686900	686951	686956	686980	686982	687010	687023	687024
687487	687490	687493	687498	687554	687901	687903	687904	687905	687911	687914	687922	687924	687937	687944	687952	687954	687959	687960	687963	687968	687972	687980	687984	687985	687986	687994	688001	688002	688003	688004	688020	688095	688125	688137	688139	688200	688213	688251	688272	688351	688356	688670	688679	688689	688697	688698	688699	688763	688767
690082	690107	690117	690121	690129	690172	690223	690226	690234	690237	690246	690247	690307	690354	690363	690372	690448	690470	690502	690509	690514	690515	690531	690534	690540	690543	690545	690546	690579	690592	690605	690606	690617	690625	690626	690639	690668	690669	690671	690672	690674	690681	690684	690685	690727	690744	690884	690908	690911	690917
691732	691744	691746	691759	691766	691775	691776	691782	691831	691841	691844	691868	691879	691910	691921	691923	691926	691928	691931	691943	691947	691953	691987	691988	691990	692001	692012	692014	692025	692041	692092	692103	692108	692130	692133	692153	692156	692177	692180	692182	692185	692191	692193	692194	692198	692199	692203	692209	692210	692214
692916	692942	692962	692969	692974	692978	693000	693010	693012	693013	693022	693023	693030	693062	693067	693068	693069	693071	693081	693112	693120	693194	693197	693198	693206	693230	693255	693281	693288	693329	693331	693344	693345	693353	693357	693371	693381	693383	693386	693389	693393	693414	693427	693468	693499	693598	693626	693631	693633	693636
694255	694267	694333	694345	694350	694357	694360	694365	694372	694373	694380	694414	694416	694417	694419	694431	694452	694476	694497	694524	694528	694532	694533	694536	694540	694542	694543	694544	694545	694547	694565	694570	694571	694572	694586	694598	694600	694608	694611	694613	694617	694622	694640	694645	694649	694650	694651	694653	694655	694660
695123	695162	695176	695178	695190	695191	695198	695203	695204	695208	695218	695221	695227	695232	695234	695240	695255	695268	695270	695273	695276	695280	695281	695283	695284	695286	695287	695334	695345	695351	695353	695356	695358	695373	695392	695400	695407	695432	695447	695449	695453	695455	695459	695461	695466	695467	695550	695590	695595	695599
696603	696645	696705	696714	696773	696808	696812	696828	696829	696833	696845	696847	696849	696853	696867	696873	696875	696877	696879	696881	696885	696933	696996	697042	697059	697060	697065	697088	697089	697128	697140	697152	697160	697176	697179	697197	697198	697199	697202	697203	697214	697226	697231	697235	697239	697240	697244	697245	697249	697251
697699	697710	697712	697734	697771	697773	697807	697841	697851	697873	697901	697912	697921	697934	697958	697978	698008	698012	698020	698022	698057	698094	698101	698106	698121	698133	698135	698158	698162	698181	698201	698207	698228	698230	698238	698255	698264	698272	698273	698276	698298	698299	698302	698314	698316	698346	698347	698354	698357	698365
698933	698934	698942	698943	698950	698951	698960	698967	698975	698979	698980	698987	698993	699034	699043	699047	699054	699058	699083	699102	699107	699117	699121	699126	699158	699167	699180	699188	699193	699198	699222	699366	699407	699437	699438	699459	699474	699495	699500	699501	699512	699513	699547	699554	699555	699557	699559	699570	699581	699586
700029	700047	700071	700079	700080	700082	700083	700087	700091	700102	700113	700115	700117	700123	700132	700139	700148	700152	700158	700162	700173	700175	700189	700198	700199	700202	700205	700213	700216	700222	700226	700232	700235	700246	700253	700264	700269	700285	700307	700317	700329	700335	700337	700341	700346	700360	700365	700392	700405	700464
700853	700857	700859	700860	700862	700866	700868	700876	700880	700899	700909	700922	700937	700938	700941	700956	700959	700974	700976	700979	700989	700995	700996	701004	701006	701007	701008	701011	701015	701019	701063	701066	701067	701068	701070	701085	701100	701109	701111	701118	701126	701131	701150	701155	701189	701190	701191	701195	701197	701225
701779	701783	701813	701825	701830	701901	701905	701914	701939	701941	701957	701960	701989	701998	702008	702014	702019	702027	702034	702036	702038	702044	702046	702057	702059	702070	702082	702084	702091	702101	702108	702119	702124	702129	702131	702132	702136	702141	702148	702150	702153	702159	702168	702182	702189	702202	702207	702210	702220	702228
702855	702857	702879	702896	702897	702908	702926	702931	702932	702937	702939	702951	702952	702981	702997	703007	703014	703016	703040	703052	703060	703062	703074	703075	703078	703093	703106	703108	703109	703111	703114	703119	703125	703128	703136	703140	703197	703220	703294	703304	703314	703353	703379	703413	703420	703423	703426	703440	703442	703457
703947	703953	703957	703963	703967	704023	704044	704076	704084	704098	704116	704121	704124	704132	704134	704147	704149	704166	704167	704168	704173	704184	704196	704197	704202	704206	704227	704259	704261	704262	704266	704268	704272	704276	704283	704287	704289	704291	704292	704306	704327	704371	704380	704394	704400	704402	704424	704426	704432	704436
705044	705046	705087	705090	705105	705122	705124	705126	705131	705143	705148	705151	705154	705155	705157	705160	705171	705195	705209	705218	705243	705245	705246	705247	705256	705258	705260	705261	705265	705269	705270	705271	705276	705278	705279	705283	705284	705286	705290	705298	705301	705307	705362	705394	705398	705419	705422	705426	705439	705445
705853	705859	705873	705876	705878	705882	705884	705895	705903	705920	705927	705937	705951	705975	706004	706035	706048	706051	706052	706057	706069	706072	706075	706106	706114	706115	706118	706120	706129	706146	706181	706189	706207	706211	706233	706240	706243	706244	706268	706271	706275	706289	706296	706315	706316	706317	706322	706367	706370	706390
707035	707038	707045	707050	707054	707055	707057	707079	707117	707119	707134	707153	707165	707175	707179	707191	707195	707206	707236	707238	707247	707260	707262	707268	707278	707366	707367	707381	707391	707395	707418	707444	707445	707447	707457	707467	707498	707529	707551	707553	707560	707564	707572	707574	707582	707584	707586	707587	707596	707601
708051	708055	708056	708057	708059	708077	708078	708088	708098	708119	708193	708196	708202	708219	708220	708260	708262	708264	708266	708273	708274	708275	708276	708278	708372	708377	708416	708434	708441	708443	708445	708448	708453	708470	708498	708529	708537	708541	708564	708615	708625	708628	708636	708645	708666	708668	708669	708698	708707	708710
709170	709185	709188	709192	709215	709284	709292	709304	709305	709309	709310	709311	709316	709320	709325	709326	709327	709340	709345	709348	709353	709363	709365	709390	709391	709392	709400	709415	709424	709425	709428	709430	709431	709436	709437	709438	709439	709442	709445	709446	709452	709454	709455	709461	709462	709474	709477	709490	709499	709512
709925	709955	709967	709972	710091	710093	710110	710113	710241	710249	710257	710263	710280	710309	710311	710335	710356	710402	710426	710481	710515	710526	710528	710575	710577	710579	710581	710585	710590	710593	710597	710601	710609	710614	710625	710634	710646	710649	710667	710674	710681	710693	710694	710698	710703	710705	710716	710737	710754	710776
711153	711166	711175	711220	711223	711228	711230	711236	711239	711247	711253	711266	711270	711280	711286	711304	711351	711353	711369	711374	711376	711382	711385	711393	711394	711403	711415	711442	711446	711452	711453	711468	711478	711484	711507	711529	711530	711539	711558	711559	711560	711634	711635	711643	711673	711685	711707	711717	711720	711723
712135	712159	712173	712174	712175	712182	712184	712187	712203	712206	712208	712214	712224	712225	712245	712247	712274	712283	712284	712285	712286	712287	712288	712289	712290	712291	712295	712311	712318	712339	712350	712377	712378	712392	712400	712407	712411	712427	712435	712442	712446	712450	712463	712465	712467	712469	712470	712471	712474	712478
712791	712797	712798	712803	712811	712813	712822	712829	712837	712861	712868	712879	712887	712888	712899	712900	712904	712918	712919	712921	712926	712934	712941	712949	712967	712981	712987	712991	712995	713013	713015	713037	713038	713040	713065	713068	713070	713082	713089	713096	713101	713114	713115	713117	713123	713127	713129	713135	713136	713151
713448	713450	713457	713459	713480	713481	713485	713501	713529	713547	713551	713572	713593	713603	713604	713620	713627	713644	713659	713660	713661	713662	713664	713665	713672	713674	713680	713683	713688	713691	713701	713702	713703	713715	713719	713720	713725	713731	713737	713740	713745	713749	713770	713772	713774	713782	713783	713785	713794	713796
714295	714299	714306	714319	714338	714341	714343	714358	714364	714386	714394	714395	714396	714397	714398	714409	714410	714424	714427	714429	714434	714435	714475	714479	714480	714483	714484	714504	714514	714518	714521	714527	714532	714538	714543	714553	714559	714569	714579	714587	714589	714637	714645	714646	714647	714648	714649	714653	714665	714668
715044	715046	715055	715058	715059	715060	715061	715062	715064	715067	715069	715075	715082	715098	715100	715101	715106	715107	715134	715136	715137	715139	715141	715143	715146	715151	715153	715155	715159	715162	715170	715178	715184	715190	715192	715193	715197	715198	715200	715201	715202	715208	715210	715211	715217	715227	715241	715260	715262	715266
715636	715640	715656	715668	715687	715689	715691	715695	715696	715698	715703	715711	715713	715715	715717	715719	715724	715733	715734	715736	715746	715759	715771	715820	715872	715902	715907	715913	715964	715965	715970	715971	715993	715994	715997	715999	716001	716043	716056	716130	716133	716134	716180	716201	716205	716264	716281	716312	716344	716355
716990	716993	716996	717001	717010	717014	717015	717017	717029	717040	717044	717071	717076	717081	717083	717087	717089	717094	717108	717110	717125	717126	717145	717148	717151	717159	717160	717165	717167	717171	717173	717175	717178	717180	717183	717184	717207	717212	717213	717217	717224	717226	717229	717233	717236	717239	717244	717250	717251	717254
717784	717786	717800	717814	717815	717816	717819	717821	717824	717829	717830	717835	717846	717851	717856	717857	717858	717861	717864	717865	717866	717880	717882	717894	717898	717910	717912	717916	717926	717927	717930	717935	717936	717937	717938	717942	717946	717954	717959	717960	717962	717964	717987	717993	717996	717997	717998	717999	718013	718021
718425	718437	718445	718459	718460	718467	718471	718473	718477	718483	718484	718487	718496	718499	718518	718529	718532	718542	718543	718551	718560	718572	718588	718590	718591	718593	718595	718601	718603	718605	718607	718609	718615	718618	718621	718624	718625	718626	718629	718644	718646	718651	718652	718667	718677	718697	718718	718720	718725	718726
719126	719137	719141	719144	719169	719171	719198	719199	719200	719203	719205	719206	719213	719217	719218	719245	719282	719302	719310	719320	719324	719330	719338	719348	719350	719352	719355	719362	719408	719426	719448	719449	719453	719475	719482	719495	719521	719523	719526	719530	719532	719536	719539	719549	719550	719559	719564	719567	719570	719571
720194	720197	720205	720215	720218	720227	720233	720237	720252	720263	720298	720315	720366	720370	720388	720432	720436	720452	720474	720475	720487	720498	720501	720510	720519	720520	720524	720528	720529	720536	720541	720545	720559	720561	720576	720583	720585	720609	720610	720615	720617	720628	720633	720635	720639	720645	720648	720655	720656	720658
721129	721136	721139	721195	721205	721254	721262	721269	721272	721291	721293	721294	721301	721308	721309	721318	721338	721347	721354	721357	721373	721377	721388	721391	721416	721475	721497	721517	721568	721596	721606	721619	721643	721646	721684	721786	721793	721803	721806	721807	721814	721818	721830	721838	721863	721879	721881	721887	721894	721931
722524	722533	722566	722597	722599	722605	722608	722611	722640	722701	722715	722717	722718	722750	722757	722761	722777	722796	722801	722802	722813	722854	722856	722875	722876	722884	722889	722895	722907	722908	722909	722910	722911	722912	722939	722969	722970	722971	722972	722976	722985	722989	722995	722997	723005	723032	723033	723035	723036	723038
723436	723466	723471	723484	723505	723517	723521	723531	723550	723574	723583	723622	723631	723649	723650	723653	723654	723663	723666	723672	723698	723710	723729	723732	723751	723797	723805	723813	723818	723828	723830	723853	723867	723871	723907	723909	723916	723918	723927	723947	723971	723973	723994	723997	724063	724076	724088	724119	724128	724136
724880	724891	724907	724916	724921	724924	724928	724933	724942	724964	724968	724994	725029	725043	725071	725082	725089	725103	725106	725110	725112	725117	725120	725146	725152	725158	725160	725168	725170	725214	725229	725238	725270	725274	725279	725281	725300	725312	725331	725335	725337	725345	725347	725348	725400	725402	725403	725415	725416	725423
725712	725716	725782	725789	725806	725817	725819	725826	725863	725872	725878	725903	725911	725921	725924	725940	725967	725969	725971	725974	725993	726005	726012	726013	726031	726058	726069	726070	726071	726075	726084	726117	726119	726120	726125	726126	726141	726154	726186	726201	726207	726209	726225	726273	726282	726285	726295	726316	726319	726331
726838	726847	726848	726898	726913	726914	726922	726923	726927	726932	726942	726944	726947	726949	726955	726956	726962	726977	726983	726998	726999	727009	727012	727019	727028	727029	727030	727031	727034	727037	727045	727056	727060	727061	727062	727063	727064	727067	727072	727074	727091	727132	727185	727193	727196	727229	727248	727259	727263	727270
727834	727839	727855	727857	727879	727884	727889	727920	727946	727950	727967	728009	728016	728019	728024	728064	728083	728102	728109	728111	728145	728146	728157	728166	728200	728228	728232	728234	728235	728237	728238	728245	728246	728266	728278	728280	728282	728284	728292	728308	728310	728312	728318	728319	728320	728321	728322	728324	728341	728370
728868	728873	728875	728877	728881	728884	728891	728907	728910	728912	728924	728950	728962	728989	729017	729083	729097	729100	729101	729119	729145	729147	729175	729209	729239	729242	729243	729251	729253	729270	729273	729274	729276	729285	729286	729300	729326	729359	729365	729367	729387	729401	729410	729424	729455	729460	729481	729494	729495	729497
729948	729955	729956	729963	729964	729966	729967	729970	729973	729974	729975	729992	730003	730011	730022	730026	730037	730071	730073	730079	730081	730090	730108	730110	730121	730127	730135	730141	730153	730156	730164	730167	730179	730195	730196	730205	730213	730221	730225	730227	730240	730253	730262	730266	730268	730269	730270	730283	730286	730290
730704	730708	730719	730726	730729	730762	730775	730782	730783	730796	730810	730811	730812	730813	730820	730822	730823	730850	730870	730897	730903	730912	730919	730923	730925	730926	730929	730933	730934	730935	730969	730977	730978	730979	730985	731016	731030	731043	731079	731089	731115	731116	731120	731125	731131	731146	731180	731182	731219	731240
731848	731856	731858	731871	731889	731907	731919	731923	731924	731925	731945	731957	731971	731972	731973	731974	731978	731981	731982	731991	732046	732047	732049	732052	732053	732060	732064	732088	732101	732103	732106	732116	732118	732122	732131	732138	732151	732158	732166	732170	732180	732182	732183	732207	732211	732215	732217	732222	732237	732270
732564	732566	732568	732607	732610	732622	732623	732624	732685	732764	733023	733060	733062	733090	733092	733110	733150	733158	733165	733168	733208	733232	733258	733262	733285	733286	733289	733295	733298	733305	733309	733362	733413	733432	733441	733473	733520	733521	733522	733562	733576	733592	733610	733613	733615	733618	733622	733623	733624	733672
734363	734374	734378	734382	734388	734393	734395	734407	734408	734424	734444	734445	734447	734456	734457	734458	734473	734481	734484	734491	734492	734494	734495	734497	734541	734553	734554	734555	734560	734562	734564	734569	734580	734582	734614	734622	734627	734737	734738	734741	734745	734746	734751	734752	734753	734760	734773	734774	734775	734776
735513	735547	735591	735598	735606	735609	735612	735614	735617	735621	735622	735628	735632	735634	735635	735642	735650	735653	735657	735658	735659	735660	735665	735667	735672	735674	735678	735682	735685	735686	735687	735748	735749	735751	735755	735756	735783	735788	735789	735809	735815	735816	735822	735851	735874	735875	735890	735891	735892	735896
736350	736351	736355	736357	736358	736364	736368	736370	736373	736374	736378	736391	736392	736420	736422	736423	736436	736441	736444	736451	736465	736466	736468	736479	736482	736488	736489	736505	736520	736528	736533	736534	736535	736553	736560	736569	736576	736577	736584	736587	736588	736628	736634	736673	736679	736688	736689	736690	736696	736715
737435	737470	737473	737487	737522	737529	737530	737532	737538	737547	737556	737560	737563	737572	737573	737576	737578	737584	737590	737596	737610	737612	737646	737675	737680	737692	737695	737702	737714	737721	737728	737730	737731	737734	737736	737745	737750	737752	737755	737756	737765	737790	737819	737827	737840	737849	737853	737887	737888	737890
738300	738302	738317	738322	738326	738338	738342	738352	738354	738355	738360	738365	738366	738367	738368	738371	738376	738379	738380	738381	738389	738393	738399	738437	738447	738483	738487	738490	738498	738499	738517	738540	738549	738558	738566	738575	738585	738611	738615	738616	738618	738619	738629	738657	738661	738673	738674	738686	738691	738697
739165	739172	739179	739188	739189	739206	739214	739217	739237	739244	739245	739263	739268	739281	739288	739296	739302	739305	739306	739312	739314	739316	739318	739319	739322	739324	739340	739341	739343	739348	739354	739358	739368	739378	739384	739397	739409	739439	739443	739444	739449	739469	739526	739528	739533	739535	739551	739576	739582	739596
740062	740068	740109	740110	740149	740179	740185	740195	740218	740223	740225	740244	740250	740253	740256	740269	740271	740282	740304	740336	740346	740356	740366	740368	740387	740407	740413	740440	740452	740453	740464	740467	740469	740476	740478	740480	740481	740558	740560	740561	740562	740589	740597	740598	740612	740647	740669	740682	740689	740702
741133	741138	741143	741152	741168	741175	741178	741186	741192	741223	741224	741231	741234	741237	741243	741247	741250	741252	741253	741269	741270	741272	741274	741278	741280	741282	741297	741303	741311	741325	741332	741337	741342	741344	741345	741348	741349	741350	741351	741353	741359	741366	741374	741378	741385	741406	741416	741419	741420	741434
741782	741783	741790	741791	741793	741794	741795	741823	741831	741838	741849	741850	741869	741871	741872	741873	741879	741881	741895	741915	741918	741929	741940	741948	741949	741961	741972	741973	742027	742041	742065	742072	742074	742081	742132	742133	742135	742136	742145	742151	742152	742160	742162	742176	742235	742236	742245	742275	742278	742286
742667	742677	742703	742737	742744	742745	742747	742749	742750	742752	742754	742755	742763	742765	742769	742776	742805	742810	742814	742815	742820	742822	742825	742826	742828	742830	742833	742836	742837	742856	742878	742879	742882	742884	742886	742896	742904	742907	742917	742920	742940	742945	742946	742948	742951	742979	742984	742987	742988	742991
743480	743483	743485	743488	743489	743491	743516	743519	743522	743583	743590	743593	743596	743603	743606	743624	743631	743635	743638	743639	743641	743663	743667	743674	743706	743716	743722	743724	743725	743729	743731	743768	743778	743788	743791	743792	743793	743794	743796	743799	743801	743804	743829	743852	743881	743896	743902	743909	743917	743927
744400	744402	744403	744406	744412	744423	744426	744431	744440	744441	744450	744464	744465	744466	744480	744519	744521	744531	744534	744542	744544	744549	744570	744605	744607	744618	744620	744635	744646	744674	744675	744679	744685	744686	744688	744701	744711	744712	744713	744714	744715	744717	744719	744720	744721	744722	744723	744727	744728	744736
745172	745205	745258	745273	745291	745299	745301	745321	745324	745328	745354	745362	745365	745369	745376	745381	745382	745384	745385	745391	745396	745404	745411	745427	745439	745457	745463	745469	745472	745473	745476	745523	745532	745534	745537	745548	745557	745568	745572	745583	745587	745609	745610	745611	745612	745613	745614	745615	745616	745617
746094	746096	746125	746127	746140	746147	746157	746182	746186	746207	746246	746249	746257	746263	746277	746288	746295	746299	746318	746362	746366	746376	746381	746405	746424	746449	746455	746456	746478	746485	746513	746517	746518	746519	746520	746545	746550	746584	746585	746592	746603	746609	746610	746617	746630	746643	746646	746659	746667	746677
747166	747184	747185	747191	747201	747204	747211	747239	747246	747279	747288	747305	747315	747323	747343	747350	747356	747358	747361	747366	747368	747378	747387	747391	747392	747407	747408	747410	747413	747414	747422	747439	747440	747441	747460	747462	747466	747467	747469	747472	747473	747474	747476	747498	747500	747511	747514	747520	747542	747569
747972	747974	747980	747981	747982	747984	747985	747986	747990	747991	747997	748001	748003	748005	748012	748023	748028	748036	748042	748047	748049	748054	748055	748057	748058	748060	748065	748068	748070	748071	748072	748079	748087	748102	748110	748112	748118	748124	748128	748159	748169	748171	748172	748193	748195	748196	748205	748209	748212	748213
748658	748686	748688	748724	748727	748737	748738	748750	748751	748753	748770	748782	748798	748799	748800	748823	748824	748828	748833	748842	748845	748847	748890	748920	748928	748943	748950	749032	749052	749058	749059	749065	749070	749072	749080	749081	749085	749090	749095	749096	749099	749102	749108	749118	749128	749132	749134	749146	749148	749150
749630	749649	749658	749660	749667	749671	749672	749680	749682	749688	749737	749749	749766	749768	749779	749781	749785	749788	749800	749802	749803	749825	749826	749848	749849	749856	749883	749908	749911	749915	749936	749945	749956	749958	749960	749961	749965	749966	749967	749973	749987	749988	750014	750031	750040	750059	750061	750066	750068	750087
750351	750354	750357	750361	750373	750379	750384	750391	750392	750407	750408	750416	750417	750420	750421	750426	750439	750446	750459	750474	750479	750480	750481	750489	750496	750514	750515	750517	750519	750521	750529	750531	750538	750541	750545	750559	750570	750580	750584	750614	750615	750622	750624	750627	750631	750633	750634	750640	750651	750660
750989	750991	750996	751000	751001	751005	751010	751040	751041	751066	751067	751069	751074	751080	751092	751094	751095	751234	751241	751264	751265	751267	751269	751279	751281	751286	751293	751300	751307	751314	751316	751320	751328	751337	751339	751349	751361	751370	751371	751373	751375	751376	751378	751379	751380	751381	751382	751460	751461	751468
751748	751754	751755	751759	751764	751798	751816	751820	751828	751831	751838	751840	751841	751845	751848	751849	751856	751859	751862	751863	751864	751866	751867	751869	751870	751871	751872	751895	751906	751911	751913	751924	751934	751975	751980	751989	752004	752006	752010	752014	752027	752039	752042	752044	752053	752094	752098	752100	752122	752127
752353	752357	752358	752359	752361	752372	752382	752384	752391	752409	752419	752420	752424	752432	752434	752437	752438	752439	752440	752442	752444	752449	752452	752479	752487	752490	752492	752521	752535	752538	752561	752578	752591	752592	752596	752604	752638	752646	752647	752648	752651	752652	752653	752656	752667	752669	752670	752678	752679	752680
752976	752980	752982	752989	752992	753001	753011	753013	753016	753020	753023	753037	753050	753058	753065	753067	753077	753089	753099	753105	753110	753116	753118	753119	753120	753136	753141	753142	753149	753150	753151	753153	753163	753167	753169	753170	753172	753173	753174	753177	753179	753182	753193	753202	753204	753205	753206	753212	753213	753216
753490	753515	753517	753519	753520	753522	753524	753527	753529	753532	753533	753550	753568	753569	753570	753598	753608	753611	753621	753623	753624	753626	753627	753628	753629	753631	753633	753638	753642	753651	753654	753655	753671	753672	753683	753694	753700	753706	753710	753711	753712	753734	753735	753790	753792	753810	753811	753813	753814	753815
754455	754482	754494	754500	754503	754509	754510	754512	754514	754515	754530	754531	754552	754562	754572	754580	754587	754594	754599	754606	754624	754662	754689	754702	754722	754731	754733	754737	754738	754748	754753	754754	754757	754762	754764	754766	754768	754770	754776	754779	754780	754782	754789	754790	754796	754802	754807	754808	754823	754825
755263	755277	755279	755288	755291	755292	755299	755301	755305	755316	755324	755326	755331	755339	755358	755364	755367	755368	755373	755374	755380	755382	755395	755399	755406	755421	755425	755432	755434	755435	755448	755449	755455	755463	755468	755472	755475	755477	755479	755483	755492	755496	755497	755498	755499	755501	755504	755505	755506	755510
755895	755897	755898	755902	755924	755926	755931	755939	755947	755950	755952	755962	755964	755970	755971	755990	755995	756005	756017	756019	756022	756024	756025	756028	756038	756053	756059	756067	756070	756072	756083	756095	756101	756103	756105	756106	756122	756149	756154	756156	756241	756242	756243	756245	756248	756256	756257	756279	756294	756298
756675	756676	756681	756683	756684	756685	756688	756689	756690	756692	756696	756700	756701	756704	756705	756707	756709	756711	756720	756722	756728	756730	756732	756741	756747	756749	756750	756751	756752	756753	756763	756773	756794	756797	756798	756800	756817	756821	756822	756823	756833	756834	756861	756869	756904	756926	756927	756939	756940	756954
757329	757333	757354	757364	757365	757366	757368	757389	757392	757402	757406	757412	757416	757418	757425	757430	757447	757453	757465	757469	757478	757480	757483	757505	757519	757533	757542	757551	757559	757560	757561	757565	757575	757592	757597	757598	757601	757605	757606	757610	757612	757615	757617	757621	757623	757627	757630	757634	757639	757649
757991	757996	757997	757999	758009	758038	758044	758065	758072	758102	758105	758119	758205	758210	758229	758243	758245	758247	758249	758250	758267	758269	758271	758273	758288	758290	758292	758295	758299	758304	758305	758311	758327	758406	758548	758704	758934	758937	758945	758946	758953	758954	758956	758960	759004	759006	759008	759033	759034	759035
759503	759515	759516	759520	759524	759525	759527	759534	759536	759561	759564	759577	759581	759583	759610	759615	759617	759618	759619	759631	759667	759713	759714	759747	759755	759757	759758	759761	759769	759774	759775	759777	759785	759793	759798	759819	759857	759871	759872	759873	759922	759935	759941	759944	759948	759951	759952	759953	759955	759969
760896	760941	760948	760965	760966	760979	760982	760985	760990	760993	761053	761153	761196	761213	761218	761219	761220	761224	761225	761227	761228	761296	761415	761418	761422	761426	761429	761457	761461	761462	761471	761509	761522	761546	761548	761550	761579	761589	761627	761632	761633	761637	761639	761640	761836	761838	761840	761841	761846	761850
762484	762489	762506	762507	762514	762519	762521	762523	762535	762542	762544	762553	762564	762570	762571	762581	762582	762583	762587	762594	762613	762621	762623	762630	762633	762635	762638	762642	762646	762653	762657	762661	762666	762667	762672	762675	762676	762677	762678	762691	762708	762734	762736	762741	762744	762748	762757	762763	762765	762766
763396	763397	763417	763427	763430	763432	763436	763443	763448	763449	763455	763461	763463	763483	763493	763501	763503	763524	763526	763549	763552	763564	763570	763579	763581	763595	763606	763618	763644	763645	763648	763650	763651	763655	763664	763666	763669	763676	763700	763703	763709	763716	763728	763759	763760	763761	763764	763769	763771	763775
764241	764249	764266	764271	764299	764308	764311	764313	764325	764326	764328	764330	764331	764335	764336	764339	764344	764346	764351	764353	764355	764356	764357	764365	764366	764367	764370	764372	764378	764406	764412	764426	764432	764435	764449	764455	764469	764494	764502	764536	764583	764592	764595	764598	764599	764605	764610	764635	764638	764640
765362	765363	765378	765392	765394	765404	765411	765418	765425	765444	765456	765457	765461	765466	765467	765471	765475	765480	765489	765496	765511	765540	765543	765546	765554	765559	765575	765577	765586	765611	765621	765630	765634	765635	765638	765658	765667	765689	765694	765724	765728	765738	765753	765760	765763	765790	765795	765796	765798	765799
766307	766311	766316	766319	766322	766326	766332	766333	766339	766352	766356	766383	766425	766481	766484	766502	766506	766509	766514	766530	766535	766540	766565	766586	766594	766611	766644	766646	766647	766665	766667	766685	766689	766691	766713	766718	766731	766762	766763	766765	766776	766777	766778	766779	766783	766789	766791	766793	766801	766807
767399	767400	767405	767410	767411	767413	767419	767424	767425	767426	767427	767435	767452	767483	767487	767491	767493	767504	767548	767550	767556	767560	767584	767585	767598	767604	767618	767628	767631	767634	767637	767651	767653	767662	767665	767670	767690	767691	767693	767694	767717	767718	767720	767721	767728	767741	767757	767765	767767	767774
768261	768265	768288	768292	768297	768298	768313	768318	768325	768332	768370	768382	768384	768390	768391	768406	768419	768423	768446	768447	768464	768473	768476	768478	768485	768495	768516	768528	768560	768563	768568	768630	768638	768641	768642	768654	768655	768657	768661	768666	768687	768692	768716	768717	768718	768728	768734	768738	768759	768764
769167	769170	769176	769180	769183	769187	769190	769200	769201	769203	769234	769265	769329	769331	769338	769350	769357	769358	769360	769361	769376	769387	769398	769409	769411	769413	769416	769441	769448	769461	769515	769565	769669	769736	769760	769763	769769	769783	769810	769905	769909	769929	769933	769937	769940	769943	769945	769951	769963	769966
771469	771473	771481	771491	771505	771515	771530	771546	771596	771607	771613	771622	771649	771667	771678	771697	771699	771730	771776	771785	771787	771807	771820	771866	771883	771884	771902	771903	771904	771929	771943	771963	771964	771965	771966	771971	771973	771985	771988	771992	771994	772004	772007	772016	772018	772045	772049	772058	772060	772065
772861	772865	772871	772904	772963	772966	772978	772989	773023	773028	773030	773031	773036	773039	773072	773093	773112	773126	773130	773147	773148	773149	773151	773158	773179	773181	773183	773184	773189	773211	773246	773263	773293	773295	773296	773303	773311	773315	773317	773319	773331	773338	773342	773367	773368	773379	773380	773391	773405	773412
773920	773925	773928	773942	773946	773952	773957	773970	773972	773976	773981	773982	773986	773989	773998	774008	774009	774010	774012	774017	774021	774024	774032	774033	774058	774061	774088	774089	774094	774099	774105	774107	774115	774118	774120	774121	774124	774142	774143	774146	774159	774163	774167	774175	774178	774190	774191	774199	774210	774234
774885	774892	774902	774903	774910	774918	774927	774956	774966	774969	774982	775004	775022	775040	775050	775093	775100	775147	775158	775160	775174	775179	775201	775226	775227	775241	775250	775256	775272	775281	775284	775303	775333	775341	775344	775354	775360	775372	775376	775382	775387	775402	775437	775445	775470	775475	775478	775483	775488	775505
775878	775891	775897	775902	775907	775919	775930	775938	775942	775964	775968	775978	776001	776011	776029	776045	776048	776050	776066	776068	776094	776109	776110	776118	776143	776146	776153	776157	776160	776171	776183	776184	776188	776230	776233	776243	776247	776252	776272	776274	776315	776318	776319	776320	776333	776339	776356	776361	776372	776376
776746	776748	776751	776754	776759	776763	776815	776817	776819	776840	776847	776851	776861	776862	776866	776867	776869	776878	776880	776881	776884	776886	776887	776889	776890	776892	776895	776896	776898	776900	776902	776903	776913	776918	776924	776925	776928	776934	776941	776949	776952	776996	777010	777030	777041	777049	777052	777053	777054	777056
777466	777476	777481	777511	777541	777562	777589	777602	777611	777626	777644	777645	777650	777656	777661	777683	777691	777746	777752	777753	777756	777757	777758	777759	777760	777761	777770	777772	777798	777799	777806	777811	777812	777816	777817	777819	777820	777852	777857	777859	777910	777911	777925	777936	777949	777950	777957	777965	777975	777977
778346	778353	778356	778366	778383	778386	778392	778396	778398	778399	778405	778407	778415	778421	778426	778438	778443	778446	778447	778448	778449	778469	778472	778482	778488	778494	778503	778505	778508	778511	778514	778521	778562	778579	778625	778626	778683	778688	778690	778691	778693	778707	778714	778757	778764	778774	778779	778815	778822	778872
779428	779435	779462	779470	779491	779502	779504	779509	779520	779525	779529	779542	779548	779564	779573	779593	779596	779601	779609	779610	779612	779619	779642	779646	779647	779651	779656	779663	779678	779684	779695	779697	779699	779704	779720	779734	779738	779754	779759	779783	779791	779799	779803	779814	779818	779819	779825	779841	779844	779846
780373	780382	780384	780385	780402	780419	780423	780492	780510	780553	780576	780578	780598	780604	780615	780626	780643	780661	780674	780681	780682	780684	780764	780806	780821	780878	780881	780883	780902	780919	780930	780934	780945	780960	780972	780975	780981	780983	780985	780992	780993	780996	781001	781002	781019	781025	781034	781037	781047	781057
781700	781711	781714	781721	781726	781727	781738	781748	781753	781754	781761	781779	781782	781794	781824	781875	781881	781886	781894	781927	781930	781964	781966	781997	782013	782038	782039	782050	782051	782082	782097	782099	782100	782116	782136	782156	782158	782167	782186	782192	782193	782202	782220	782243	782253	782273	782276	782280	782283	782303
782786	782814	782827	782862	782864	782865	782871	782877	782887	782916	782926	782937	782970	782972	782983	782989	782996	783010	783011	783013	783028	783033	783054	783060	783076	783083	783092	783099	783100	783101	783107	783120	783121	783122	783124	783127	783129	783135	783139	783142	783155	783170	783182	783185	783192	783195	783206	783207	783209	783223
783742	783744	783753	783769	783786	783789	783795	783805	783807	783812	783815	783828	783843	783846	783852	783856	783866	783886	783893	783895	783926	783935	783946	783957	783977	783981	783985	783993	784006	784029	784035	784036	784043	784059	784086	784087	784088	784090	784093	784116	784121	784124	784125	784128	784132	784133	784146	784160	784179	784187
784639	784640	784642	784661	784670	784692	784698	784703	784721	784729	784738	784748	784757	784772	784805	784809	784811	784818	784869	784882	784898	784919	784928	784938	784948	784992	784994	784995	785000	785002	785017	785020	785022	785023	785027	785044	785047	785049	785129	785133	785135	785141	785142	785218	785253	785272	785305	785306	785308	785316
785874	785883	785885	785889	785891	785894	785900	785906	785909	785916	785929	785949	785950	785951	785953	785954	785958	785974	785977	785978	785988	785994	786016	786020	786021	786037	786039	786042	786044	786051	786057	786059	786062	786063	786080	786085	786091	786092	786094	786095	786111	786192	786261	786264	786267	786347	786352	786355	786365	786368
786738	786749	786754	786769	786772	786773	786781	786782	786787	786799	786802	786803	786815	786865	786884	786894	786911	786964	786990	787022	787042	787091	787151	787153	787169	787171	787181	787192	787198	787208	787219	787224	787228	787239	787242	787250	787253	787269	787270	787271	787279	787280	787285	787295	787300	787302	787303	787304	787314	787329
787868	787883	787888	787892	787894	787920	788010	788027	788029	788035	788039	788041	788042	788044	788046	788060	788063	788064	788065	788070	788071	788085	788106	788110	788111	788117	788121	788149	788156	788158	788167	788168	788171	788172	788210	788212	788220	788238	788247	788254	788265	788269	788271	788274	788283	788284	788287	788293	788302	788319
788676	788681	788684	788704	788724	788728	788732	788751	788759	788761	788783	788792	788793	788801	788806	788807	788808	788810	788814	788859	788868	788869	788870	788928	788974	789001	789024	789032	789064	789066	789094	789110	789173	789182	789186	789210	789221	789224	789235	789261	789283	789284	789287	789298	789316	789317	789326	789333	789335	789342
789951	789961	789969	789970	789979	789986	790032	790049	790050	790051	790052	790053	790058	790059	790060	790061	790062	790067	790079	790083	790093	790124	790127	790147	790155	790157	790158	790168	790181	790196	790197	790210	790221	790224	790225	790234	790237	790240	790256	790261	790283	790290	790303	790305	790306	790307	790310	790315	790317	790333
790936	790942	790959	790960	790963	790976	790989	790999	791027	791043	791051	791057	791064	791069	791078	791084	791101	791111	791112	791158	791162	791164	791168	791209	791210	791221	791226	791229	791232	791234	791238	791262	791274	791288	791293	791294	791302	791317	791321	791323	791324	791337	791351	791354	791359	791369	791371	791382	791393	791415
792263	792283	792291	792299	792302	792312	792333	792334	792335	792340	792345	792348	792360	792361	792364	792367	792368	792378	792390	792393	792421	792423	792424	792437	792447	792483	792486	792487	792495	792502	792508	792513	792516	792517	792522	792536	792578	792581	792589	792592	792595	792601	792603	792606	792618	792657	792663	792664	792665	792677
793579	793583	793586	793594	793599	793621	793640	793656	793670	793672	793678	793682	793691	793708	793725	793731	793738	793741	793747	793776	793790	793808	793818	793820	793865	793869	793873	793874	793887	793916	793917	793919	793920	793922	793924	793927	793928	793931	793956	793961	793991	794007	794021	794044	794052	794063	794068	794077	794093	794096
794738	794755	794775	794779	794782	794784	794790	794797	794805	794839	794863	794903	794912	794945	794982	794995	795005	795012	795024	795044	795072	795100	795113	795181	795210	795253	795259	795268	795272	795273	795325	795328	795330	795340	795353	795356	795361	795363	795368	795373	795381	795386	795389	795393	795395	795407	795409	795417	795424	795426
795858	795859	795863	795865	795870	795871	795873	795881	795907	795916	795917	795920	795928	795936	795944	795953	795954	795956	795962	795974	795980	795981	795996	796001	796014	796031	796058	796066	796071	796077	796082	796085	796094	796100	796149	796173	796197	796200	796212	796217	796220	796221	796241	796244	796248	796266	796268	796302	796303	796307
796903	796913	796914	796917	796918	796922	796925	796931	796932	796940	796941	796942	796946	796948	796954	796955	796963	796965	796967	797012	797020	797030	797033	797034	797045	797053	797055	797057	797060	797061	797062	797063	797066	797071	797087	797089	797098	797113	797115	797118	797119	797142	797143	797148	797154	797167	797184	797185	797191	797199
797659	797661	797670	797672	797675	797691	797725	797744	797771	797772	797776	797782	797798	797814	797821	797834	797861	797886	797893	797908	797915	797921	797923	797933	797935	797948	797976	797985	798002	798020	798022	798024	798035	798037	798047	798048	798068	798070	798077	798081	798083	798084	798092	798094	798100	798105	798107	798116	798117	798121
798547	798561	798569	798571	798572	798577	798587	798599	798606	798624	798629	798633	798641	798643	798645	798652	798660	798678	798681	798697	798705	798724	798725	798734	798758	798765	798768	798772	798778	798780	798794	798801	798804	798808	798819	798822	798823	798827	798832	798864	798872	798879	798888	798890	798904	798911	798922	798936	798959	798973
799625	799642	799650	799652	799673	799675	799676	799677	799681	799687	799698	799707	799709	799719	799722	799726	799727	799729	799732	799736	799737	799741	799745	799748	799751	799757	799758	799762	799768	799770	799774	799784	799810	799823	799827	799832	799853	799882	799886	799887	799898	799904	799918	799927	799929	799931	799932	799935	799944	799949
800280	800282	800285	800292	800294	800315	800320	800324	800327	800328	800329	800336	800337	800339	800341	800353	800354	800355	800359	800365	800379	800382	800388	800395	800400	800429	800434	800435	800437	800438	800451	800452	800454	800455	800457	800458	800459	800461	800465	800468	800469	800478	800480	800487	800492	800496	800514	800516	800517	800518
800875	800890	800904	800911	800918	800920	800921	800932	800941	800966	800971	800972	800988	800998	801007	801011	801055	801061	801080	801091	801101	801109	801114	801116	801122	801159	801165	801168	801188	801212	801216	801220	801258	801259	801265	801271	801282	801290	801306	801317	801325	801330	801342	801348	801355	801362	801366	801369	801380	801394
801753	801764	801772	801778	801779	801780	801781	801784	801790	801795	801802	801806	801818	801828	801838	801863	801874	801878	801909	801912	801918	801923	801933	801951	801952	801955	801956	801958	801986	801987	801995	802011	802013	802038	802043	802044	802045	802047	802063	802066	802068	802075	802085	802092	802097	802099	802103	802111	802114	802124
802504	802509	802513	802519	802528	802533	802540	802543	802558	802559	802571	802584	802592	802594	802598	802602	802603	802604	802608	802613	802615	802617	802628	802635	802651	802655	802658	802662	802671	802672	802673	802698	802736	802746	802752	802767	802770	802777	802789	802794	802795	802802	802809	802814	802817	802818	802824	802835	802836	802840
803201	803209	803231	803234	803256	803273	803312	803313	803320	803330	803345	803346	803348	803360	803371	803379	803386	803394	803400	803407	803418	803438	803446	803448	803451	803458	803459	803484	803493	803498	803500	803513	803516	803518	803539	803546	803549	803555	803562	803565	803568	803571	803577	803582	803585	803614	803650	803653	803663	803675
804136	804148	804149	804150	804161	804168	804176	804199	804203	804211	804228	804231	804234	804241	804274	804278	804288	804289	804291	804298	804304	804306	804311	804316	804339	804341	804345	804352	804363	804374	804401	804429	804430	804433	804434	804437	804442	804445	804448	804466	804471	804479	804484	804510	804511	804518	804520	804546	804558	804580
804932	804933	804934	804944	804956	804958	804960	804965	804966	804969	804977	804982	805003	805006	805012	805026	805028	805036	805041	805045	805047	805052	805056	805057	805060	805061	805075	805086	805087	805109	805122	805136	805142	805146	805148	805188	805196	805201	805203	805206	805223	805229	805236	805244	805251	805261	805266	805273	805276	805286
805809	805815	805820	805821	805831	805876	805877	805886	805897	805899	805900	805902	805906	805923	805925	805926	805935	805949	805957	805985	806009	806016	806045	806077	806094	806143	806154	806165	806167	806171	806173	806175	806181	806205	806210	806216	806256	806277	806279	806288	806314	806411	806424	806449	806456	806488	806492	806545	806569	806571
807394	807399	807412	807430	807457	807459	807462	807474	807479	807480	807487	807493	807494	807517	807518	807523	807538	807549	807554	807556	807557	807561	807563	807565	807580	807598	807603	807610	807612	807623	807624	807628	807639	807668	807671	807675	807677	807688	807691	807705	807711	807738	807762	807772	807776	807780	807803	807804	807814	807827
808195	808203	808206	808216	808227	808243	808262	808265	808269	808281	808284	808302	808331	808336	808368	808378	808383	808384	808385	808392	808394	808397	808403	808404	808409	808415	808416	808417	808421	808435	808451	808459	808564	808569	808571	808574	808577	808580	808586	808606	808687	808688	808733	808737	808753	808756	808767	808781	808806	808814
809438	809440	809441	809443	809451	809454	809457	809461	809463	809464	809466	809473	809483	809513	809516	809590	809610	809660	809665	809705	809740	809764	809766	809797	809885	809896	809903	810149	810270	810326	810535	810595	810712	810721	810755	810809	810814	810824	810847	810855	810981	811139	811152	811160	811180	811240	811280	811287	811319	811331
813906	814150	814153	814167	814169	814223	814232	814251	814253	814441	814443	814460	814497	814506	814510	814514	814519	814542	814544	814546	814607	814664	814667	814670	814674	814676	814682	814685	814698	814726	814729	814758	814761	814763	814775	814784	814967	814994	815020	815028	815050	815061	815206	815224	815333	815338	815385	815398	815403	815408
817351	817359	817361	817371	817422	817430	817456	817464	817486	817497	817506	817507	817558	817595	817597	817599	817611	817623	817626	817655	817668	817730	817953	817966	817971	817983	818012	818042	818048	818063	818071	818106	818127	818150	818161	818168	818194	818197	818198	818205	818230	818234	818247	818268	818345	818347	818368	818373	818375	818430
819247	819258	819268	819330	819343	819380	819382	819664	819675	819687	819692	819718	819720	819750	819752	819774	819824	819865	819900	819920	819926	819946	819949	819972	819980	820004	820006	820020	820021	820024	820033	820043	820069	820087	820088	820097	820099	820110	820111	820130	820136	820144	820147	820161	820165	820172	820192	820193	820250	820259
821187	821205	821226	821228	821248	821252	821304	821350	821362	821441	821478	821488	821509	821512	821516	821519	821527	821536	821543	821545	821559	821569	821574	821587	821588	821599	821601	821625	821645	821651	821662	821672	821673	821682	821687	821693	821722	821724	821742	821749	821799	821808	821809	821814	821815	821825	821828	821830	821834	821865
822454	822457	822459	822460	822461	822462	822465	822466	822469	822473	822476	822484	822490	822499	822500	822514	822515	822517	822532	822543	822630	822683	822704	822711	822752	822765	822769	822777	822778	822787	822790	822800	822828	822846	822855	822882	822887	822891	822893	822914	822915	822937	822938	822950	822953	822954	822957	822960	822962	822964
823511	823519	823524	823562	823563	823571	823576	823577	823597	823599	823600	823601	823602	823604	823612	823622	823623	823638	823655	823658	823677	823684	823689	823695	823710	823733	823738	823741	823745	823754	823755	823759	823764	823766	823782	823792	823795	823797	823799	823801	823805	823806	823810	823814	823816	823823	823826	823830	823837	823846
824474	824475	824493	824511	824582	824587	824595	824605	824607	824610	824640	824644	824652	824659	824667	824676	824698	824706	824718	824727	824731	824739	824747	824763	824768	824775	824791	824792	824800	824807	824818	824819	824820	824821	824892	824899	824906	824910	824938	824939	824940	824943	824964	824966	824967	825000	825003	825035	825040	825042
825840	825862	825902	825915	825916	825918	825922	825926	825932	825940	825944	825959	825969	826016	826029	826058	826068	826113	826184	826220	826221	826222	826227	826230	826234	826236	826237	826242	826244	826247	826249	826263	826266	826275	826288	826306	826309	826310	826345	826348	826349	826355	826359	826364	826371	826378	826430	826444	826461	826481
826947	826950	826981	826987	826988	826994	826995	827007	827019	827041	827046	827053	827055	827085	827090	827100	827102	827103	827107	827116	827118	827122	827127	827160	827173	827183	827196	827203	827252	827296	827324	827408	827409	827414	827417	827419	827439	827440	827481	827499	827520	827521	827533	827562	827566	827568	827569	827614	827636	827641
828224	828235	828241	828242	828252	828256	828259	828266	828268	828277	828292	828309	828338	828360	828363	828368	828379	828381	828415	828417	828436	828450	828451	828452	828454	828456	828458	828460	828461	828463	828490	828511	828522	828526	828528	828529	828532	828535	828537	828540	828541	828546	828552	828553	828555	828556	828557	828558	828564	828565
828758	828759	828760	828791	828796	828820	828883	828906	828910	828944	828950	828953	828954	828956	828966	828968	828987	828995	828996	828997	829009	829010	829012	829037	829075	829077	829078	829114	829127	829142	829146	829152	829154	829155	829165	829194	829241	829260	829294	829296	829315	829349	829354	829356	829359	829367	829373	829386	829400	829401
829835	829837	829840	829842	829843	829845	829849	829853	829856	829857	829860	829863	829866	829872	829874	829880	829881	829892	829894	829895	829897	829924	829926	829934	829936	829942	829946	829950	829953	829955	829956	829959	829962	829964	829972	829973	829982	829993	830027	830029	830036	830058	830081	830119	830122	830135	830136	830148	830153	830161
830992	830993	831001	831015	831034	831035	831037	831041	831070	831076	831090	831124	831190	831315	831331	831341	831351	831355	831358	831366	831370	831374	831396	831408	831415	831416	831420	831427	831434	831436	831446	831447	831461	831463	831465	831466	831562	831568	831590	831603	831609	831614	831629	831630	831631	831646	831650	831651	831664	831669
832064	832065	832069	832072	832073	832075	832079	832080	832086	832089	832119	832139	832149	832184	832190	832210	832212	832213	832214	832222	832234	832238	832284	832288	832298	832300	832306	832308	832322	832343	832346	832347	832348	832352	832354	832383	832423	832425	832505	832558	832561	832562	832568	832569	832603	832616	832638	832651	832652	832666
833152	833157	833159	833166	833220	833229	833231	833232	833233	833240	833277	833279	833281	833302	833316	833323	833324	833346	833347	833348	833356	833362	833366	833378	833379	833380	833381	833394	833399	833404	833406	833409	833411	833415	833421	833425	833428	833432	833436	833437	833444	833466	833469	833492	833493	833513	833520	833522	833523	833541
833988	833994	833997	834000	834001	834002	834005	834017	834031	834043	834046	834051	834052	834056	834058	834063	834064	834066	834085	834090	834091	834093	834094	834134	834136	834138	834148	834151	834154	834158	834166	834173	834177	834179	834181	834185	834196	834197	834209	834221	834228	834255	834260	834263	834308	834312	834314	834328	834331	834350
834587	834588	834590	834592	834594	834598	834605	834609	834644	834650	834663	834667	834669	834672	834673	834689	834702	834708	834710	834713	834720	834727	834750	834781	834793	834797	834802	834827	834865	834866	834922	834928	834938	834990	835019	835028	835033	835064	835079	835084	835134	835138	835144	835145	835162	835173	835181	835182	835183	835193
835989	835998	836006	836014	836018	836058	836064	836073	836078	836113	836121	836132	836139	836140	836152	836165	836174	836197	836204	836206	836227	836232	836263	836286	836294	836309	836314	836327	836329	836334	836340	836342	836344	836345	836347	836348	836357	836359	836363	836382	836402	836435	836449	836460	836479	836483	836485	836491	836498	836501
837207	837212	837215	837223	837225	837226	837229	837234	837238	837247	837290	837302	837311	837550	837551	837701	837710	837831	837837	837838	837844	837853	837855	837868	837882	837886	837887	837888	837891	837893	837896	837903	837924	837941	837977	837993	838042	838079	838086	838087	838110	838123	838153	838160	838189	838199	838228	838230	838258	838274
838691	838692	838701	838719	838730	838737	838742	838773	838775	838784	838785	838793	838812	838816	838817	838842	838845	838847	838854	838857	838858	838869	838871	838877	838899	838905	838907	838913	838918	838922	838927	838931	838933	838934	838935	838942	838951	838952	838958	838959	839083	839099	839123	839126	839135	839142	839208	839209	839216	839240
839555	839576	839597	839598	839616	839617	839627	839628	839630	839699	839714	839760	839769	839788	839812	839821	839823	839868	839881	839888	839889	839896	839901	839954	839966	839983	839988	839993	839995	840010	840025	840027	840037	840102	840113	840126	840138	840141	840199	840210	840227	840243	840244	840302	840305	840315	840320	840321	840339	840354
841169	841172	841179	841187	841204	841221	841256	841269	841271	841275	841318	841363	841378	841411	841417	841429	841432	841455	841465	841477	841483	841484	841491	841495	841499	841512	841521	841522	841534	841535	841537	841538	841544	841553	841557	841598	841601	841625	841627	841628	841629	841630	841635	841638	841647	841656	841657	841673	841677	841688
842089	842091	842092	842097	842099	842132	842186	842230	842240	842249	842265	842272	842278	842295	842300	842381	842418	842419	842443	842447	842455	842473	842481	842495	842496	842497	842568	842577	842582	842594	842600	842630	842639	842640	842644	842651	842655	842656	842661	842664	842675	842682	842689	842692	842714	842727	842749	842761	842811	842815
843189	843190	843191	843193	843208	843211	843229	843231	843234	843236	843238	843240	843242	843243	843246	843248	843250	843257	843258	843260	843279	843285	843288	843294	843308	843320	843322	843337	843346	843368	843369	843371	843373	843391	843392	843413	843415	843434	843437	843446	843452	843457	843487	843498	843505	843507	843512	843520	843522	843535
843837	843839	843841	843845	843847	843848	843849	843860	843862	843863	843866	843878	843881	843888	843892	843893	843896	843897	843908	843914	843915	843931	843934	843940	843941	843942	843945	843946	843951	843954	843956	843960	843984	843992	844001	844027	844032	844040	844046	844060	844091	844093	844110	844166	844168	844174	844176	844185	844198	844225
844614	844616	844618	844629	844632	844648	844657	844672	844673	844675	844685	844700	844706	844711	844712	844713	844714	844718	844720	844722	844723	844731	844732	844733	844737	844739	844740	844741	844747	844748	844749	844754	844756	844760	844768	844782	844785	844788	844858	844859	844875	844885	844888	844899	844901	844907	844918	844944	844949	844960
845490	845506	845507	845536	845544	845559	845560	845562	845567	845583	845593	845666	845667	845689	845690	845696	845766	845777	845804	845805	845813	845852	845853	845855	845861	845891	845897	845918	845939	845950	845952	845957	845965	845991	846004	846020	846022	846054	846055	846080	846096	846102	846103	846110	846131	846157	846179	846181	846186	846189
846545	846547	846551	846571	846576	846580	846581	846585	846601	846612	846634	846637	846643	846649	846651	846662	846686	846687	846700	846730	846733	846735	846741	846761	846773	846778	846783	846801	846815	846816	846829	846839	846849	846865	846866	846869	846883	846884	846914	846922	846926	846928	846930	846942	846944	846957	846970	846975	846992	846993
847566	847634	847672	847678	847681	847685	847686	847688	847689	847692	847696	847697	847698	847699	847700	847701	847718	847722	847731	847732	847735	847741	847747	847755	847771	847774	847775	847777	847784	847796	847800	847801	847803	847808	847810	847813	847829	847830	847833	847835	847839	847844	847845	847846	847847	847853	847855	847858	847860	847864
848216	848217	848218	848219	848221	848227	848233	848239	848256	848257	848259	848268	848272	848275	848330	848348	848352	848354	848357	848358	848366	848373	848393	848396	848402	848403	848405	848406	848407	848408	848410	848412	848413	848414	848417	848419	848420	848421	848425	848426	848427	848432	848434	848436	848445	848446	848452	848453	848456	848457
848792	848793	848801	848802	848830	848831	848834	848846	848854	848866	848885	848889	848894	848895	848896	848899	848901	848904	848905	848918	848926	848929	848930	848934	848937	848938	848943	848944	848945	848948	848952	848953	848959	848960	848970	848982	848986	848987	848990	848991	848992	848993	848994	848995	849064	849083	849093	849102	849145	849151
849676	849678	849683	849685	849687	849693	849697	849706	849718	849719	849722	849723	849724	849725	849726	849727	849728	849734	849739	849783	849787	849788	849794	849796	849798	849810	849813	849844	849850	849853	849880	849885	849893	849894	849895	849896	849897	849899	849900	849903	849904	849905	849914	849918	849940	849941	849946	849957	849958	849962
850121	850123	850124	850125	850126	850127	850128	850129	850134	850137	850146	850148	850172	850176	850178	850192	850205	850236	850238	850243	850245	850246	850250	850251	850255	850256	850257	850262	850264	850265	850299	850302	850303	850309	850318	850326	850328	850329	850330	850331	850332	850333	850340	850342	850344	850345	850351	850352	850353	850354
850694	850695	850698	850702	850703	850704	850735	850738	850739	850740	850741	850749	850765	850775	850787	850791	850800	850802	850803	850811	850817	850835	850844	850846	850847	850851	850862	850900	850901	850902	850903	850904	850907	850930	850937	850944	850970	850989	851000	851001	851010	851023	851025	851026	851028	851036	851047	851054	851056	851058
851328	851331	851332	851334	851335	851336	851338	851339	851349	851353	851361	851367	851368	851369	851372	851373	851376	851382	851383	851384	851390	851428	851432	851435	851436	851446	851453	851455	851459	851460	851462	851464	851465	851468	851469	851471	851472	851473	851476	851478	851480	851510	851512	851513	851515	851516	851517	851518	851519	851522
851920	851922	851955	851959	851962	851963	851964	851970	851971	851978	851980	851982	851991	851992	852001	852026	852045	852078	852091	852096	852111	852112	852113	852116	852119	852121	852123	852125	852132	852153	852159	852161	852162	852163	852164	852165	852174	852177	852179	852180	852201	852203	852223	852226	852230	852232	852233	852234	852235	852246
852542	852547	852561	852562	852567	852573	852586	852588	852618	852634	852635	852636	852637	852640	852641	852642	852647	852648	852651	852652	852653	852654	852655	852656	852657	852667	852671	852683	852686	852687	852690	852700	852704	852714	852715	852716	852719	852750	852762	852807	852826	852868	852870	852871	852872	852874	852879	852880	852881	852882
853253	853256	853265	853275	853286	853297	853346	853370	853372	853377	853388	853396	853399	853427	853463	853490	853491	853496	853509	853514	853528	853532	853533	853537	853539	853540	853543	853565	853670	853704	853705	853711	853718	853719	853732	853738	853746	853760	853762	853774	853779	853783	853785	853786	853789	853790	853791	853792	853803	853804
854646	854668	854669	854703	854704	854709	854729	854732	854743	854758	854771	854786	854790	854795	854799	854805	854816	854823	854839	854858	854894	854897	854899	854933	854939	854945	854947	854968	854979	854987	854988	855012	855035	855037	855039	855050	855055	855072	855076	855080	855092	855097	855110	855112	855120	855124	855131	855132	855140	855141
855603	855622	855628	855629	855630	855653	855668	855699	855700	855703	855732	855744	855760	855776	855788	855796	855802	855817	855819	855888	855892	855907	855910	855935	855937	855939	855940	855944	855954	855960	855963	855965	855977	855979	855980	855984	856007	856008	856015	856018	856019	856021	856024	856029	856031	856037	856039	856040	856041	856042
856353	856355	856356	856363	856364	856371	856372	856373	856376	856380	856386	856392	856421	856422	856427	856436	856442	856470	856476	856479	856516	856539	856544	856577	856583	856640	856642	856652	856662	856690	856782	856866	856877	856916	856918	856919	856925	856938	856947	856964	856980	856981	856987	856996	857007	857023	857064	857094	857101	857102
857577	857583	857589	857597	857598	857603	857613	857634	857635	857648	857938	857972	857979	857997	858019	858103	858146	858164	858165	858176	858191	858192	858195	858196	858197	858202	858213	858281	858296	858301	858302	858303	858314	858317	858337	858362	858405	858406	858449	858458	858465	858510	858519	858525	858534	858548	858633	858648	858665	858675
859216	859253	859258	859260	859261	859267	859279	859280	859284	859344	859358	859362	859370	859372	859381	859382	859397	859398	859399	859401	859409	859436	859476	859481	859486	859487	859493	859496	859497	859502	859503	859504	859517	859542	859554	859555	859560	859571	859574	859598	859619	859630	859632	859637	859639	859642	859681	859695	859697	859708
860215	860222	860223	860225	860240	860258	860274	860281	860305	860326	860331	860355	860395	860408	860451	860457	860458	860463	860465	860469	860474	860498	860501	860509	860519	860547	860582	860617	860619	860622	860630	860666	860734	860743	860833	860839	860841	860859	860860	860913	860956	861018	861048	861066	861109	861110	861128	861130	861136	861143
862083	862085	862098	862099	862101	862103	862105	862107	862108	862116	862120	862121	862124	862125	862152	862174	862182	862194	862270	862298	862301	862318	862340	862370	862401	862674	862679	862680	862685	862691	862698	862712	862742	862743	862765	862915	862923	862926	862940	862963	863008	863010	863021	863032	863036	863062	863074	863078	863081	863091
864028	864036	864037	864116	864180	864189	864192	864201	864216	864219	864233	864256	864274	864275	864284	864285	864297	864315	864321	864329	864333	864348	864354	864359	864362	864377	864393	864407	864414	864419	864427	864438	864463	864464	864465	864466	864478	864495	864523	864526	864540	864548	864561	864562	864572	864575	864595	864596	864604	864606
865065	865066	865071	865072	865075	865077	865078	865080	865153	865158	865168	865184	865186	865210	865215	865220	865221	865238	865258	865260	865262	865263	865264	865268	865277	865286	865289	865292	865314	865316	865334	865336	865353	865354	865361	865372	865373	865398	865402	865457	865458	865459	865477	865503	865504	865505	865521	865538	865548	865551
866157	866160	866161	866174	866190	866200	866212	866246	866247	866249	866252	866253	866267	866268	866269	866270	866271	866272	866273	866275	866279	866291	866293	866294	866305	866307	866310	866327	866360	866361	866363	866368	866369	866373	866374	866375	866376	866378	866380	866382	866383	866387	866388	866389	866393	866396	866407	866420	866422	866431
866706	866718	866719	866806	866833	866835	866836	866838	866852	866853	866855	866857	866859	866861	866866	866868	866873	866874	866876	866877	866878	866887	866891	866894	866899	866901	866903	866906	866907	866908	866909	866912	866920	866921	866927	866930	866934	866935	866943	866960	866965	866966	866971	866975	866976	866983	866984	866986	866987	866988
867362	867368	867370	867403	867418	867425	867433	867445	867488	867499	867501	867505	867540	867541	867550	867559	867564	867566	867569	867570	867588	867593	867600	867609	867616	867617	867624	867647	867648	867649	867661	867664	867673	867675	867695	867702	867712	867713	867714	867715	867718	867720	867722	867737	867739	867747	867748	867770	867786	867791
868345	868346	868356	868360	868362	868364	868366	868390	868397	868407	868414	868422	868433	868434	868438	868460	868463	868466	868468	868477	868499	868517	868536	868547	868561	868604	868608	868614	868621	868627	868642	868663	868665	868666	868671	868676	868678	868688	868699	868700	868714	868748	868749	868758	868760	868764	868798	868804	868846	868855
869406	869419	869424	869427	869435	869457	869467	869474	869487	869493	869497	869514	869523	869526	869541	869542	869554	869579	869589	869594	869610	869626	869636	869658	869664	869690	869720	869724	869741	869759	869765	869785	869793	869802	869831	869832	869844	869876	869878	869886	869890	869895	869896	869900	870008	870039	870040	870056	870065	870081
870761	870796	870802	870803	870804	870819	870829	870877	870893	870911	870915	870916	870942	870948	870952	870960	870979	871009	871044	871057	871060	871101	871142	871145	871154	871185	871201	871208	871221	871225	871238	871256	871259	871264	871284	871325	871326	871334	871369	871385	871395	871461	871476	871478	871491	871509	871513	871516	871557	871593
872375	872379	872380	872386	872390	872399	872403	872404	872410	872450	872463	872476	872481	872494	872496	872499	872504	872523	872533	872545	872546	872553	872566	872598	872647	872669	872671	872677	872683	872693	872711	872713	872721	872730	872748	872778	872782	872783	872795	872810	872811	872829	872830	872845	872849	872872	872951	872966	872988	872991
873538	873539	873549	873555	873559	873565	873588	873594	873635	873637	873640	873654	873657	873666	873668	873682	873698	873721	873730	873732	873733	873734	873748	873752	873781	873825	873826	873831	873835	873865	873872	873878	873902	873908	873914	873931	873933	873949	873953	873976	873977	873978	873995	874021	874047	874053	874064	874068	874094	874101
874741	874744	874752	874753	874773	874793	874821	874835	874842	874847	874860	874864	874878	874886	874891	874898	874931	874940	874993	874999	875007	875046	875060	875062	875095	875103	875108	875112	875116	875131	875137	875142	875146	875154	875165	875166	875188	875199	875215	875226	875239	875240	875263	875268	875276	875277	875278	875288	875306	875307
875934	875949	875986	875993	875995	875996	876009	876010	876013	876015	876026	876084	876095	876098	876135	876145	876159	876160	876172	876183	876193	876205	876217	876225	876239	876242	876251	876259	876263	876275	876279	876291	876292	876296	876298	876327	876330	876336	876337	876338	876358	876371	876379	876401	876417	876418	876425	876437	876444	876453
877224	877226	877228	877229	877232	877236	877252	877253	877269	877285	877291	877305	877308	877310	877319	877320	877329	877332	877334	877335	877354	877361	877366	877367	877369	877371	877376	877385	877392	877399	877401	877403	877404	877405	877407	877411	877413	877415	877418	877422	877434	877438	877440	877450	877451	877453	877459	877460	877463	877468
878012	878013	878017	878032	878043	878047	878057	878060	878067	878069	878074	878105	878107	878147	878169	878185	878187	878196	878218	878223	878233	878243	878269	878291	878295	878309	878314	878329	878331	878335	878337	878340	878358	878365	878377	878385	878391	878399	878402	878414	878428	878432	878433	878458	878463	878469	878471	878477	878489	878499
878979	878991	879002	879019	879024	879026	879034	879044	879078	879093	879096	879106	879111	879123	879133	879151	879154	879167	879172	879174	879197	879231	879233	879239	879246	879248	879257	879259	879262	879266	879280	879287	879313	879314	879331	879338	879354	879370	879381	879392	879398	879404	879411	879437	879442	879444	879486	879502	879512	879529
880314	880333	880338	880339	880361	880381	880390	880397	880417	880426	880428	880441	880443	880469	880478	880488	880491	880502	880528	880537	880540	880543	880567	880574	880579	880591	880605	880624	880639	880664	880674	880682	880692	880714	880716	880764	880797	880809	880814	880827	880829	880833	880868	880894	880904	880938	880972	880974	880975	881002
881467	881472	881482	881501	881507	881509	881514	881515	881519	881547	881552	881554	881555	881556	881569	881600	881610	881621	881638	881639	881641	881644	881645	881662	881665	881682	881707	881714	881717	881720	881726	881735	881737	881739	881740	881743	881746	881770	881773	881815	881841	881847	881848	881854	881855	881856	881859	881867	881885	881895
882287	882298	882309	882316	882319	882351	882352	882356	882363	882371	882373	882374	882378	882395	882402	882404	882421	882422	882428	882431	882445	882467	882473	882476	882485	882492	882506	882512	882513	882525	882543	882553	882560	882562	882594	882595	882619	882627	882632	882634	882642	882657	882659	882670	882708	882719	882743	882758	882763	882769
883383	883393	883394	883409	883412	883416	883430	883433	883436	883448	883449	883450	883452	883460	883462	883464	883478	883500	883503	883504	883506	883514	883515	883518	883521	883532	883533	883542	883553	883556	883567	883572	883576	883582	883585	883587	883594	883601	883610	883611	883631	883632	883633	883657	883668	883674	883690	883692	883703	883710
884205	884209	884211	884216	884221	884225	884230	884233	884265	884284	884291	884294	884295	884329	884330	884338	884339	884342	884351	884355	884362	884367	884378	884414	884416	884423	884438	884446	884449	884456	884458	884461	884463	884487	884505	884510	884517	884535	884579	884599	884610	884612	884618	884638	884651	884653	884656	884669	884699	884726
885223	885226	885231	885232	885243	885245	885260	885277	885280	885285	885297	885302	885308	885311	885318	885323	885324	885337	885340	885342	885350	885397	885431	885433	885436	885449	885451	885456	885459	885464	885474	885494	885495	885501	885509	885515	885527	885528	885541	885548	885550	885592	885617	885625	885644	885646	885656	885659	885660	885668
886096	886097	886103	886106	886107	886110	886118	886126	886140	886153	886156	886159	886160	886172	886174	886185	886192	886206	886207	886209	886213	886229	886231	886247	886264	886291	886305	886312	886330	886358	886366	886368	886371	886372	886377	886393	886400	886408	886409	886418	886422	886439	886442	886447	886450	886459	886471	886476	886487	886490
886956	886966	886975	886983	887002	887006	887010	887018	887021	887034	887036	887037	887043	887048	887070	887096	887104	887121	887125	887128	887149	887167	887181	887191	887215	887220	887238	887251	887263	887264	887265	887275	887287	887290	887297	887333	887345	887356	887372	887413	887434	887452	887455	887464	887467	887468	887474	887488	887497	887498
887990	887992	888010	888012	888031	888046	888059	888061	888063	888088	888108	888109	888110	888114	888120	888125	888130	888153	888155	888160	888175	888205	888211	888212	888214	888274	888278	888289	888293	888298	888310	888314	888315	888322	888323	888337	888339	888341	888345	888350	888352	888356	888358	888361	888367	888373	888375	888377	888381	888386
888746	888773	888782	888783	888792	888795	888798	888800	888822	888832	888833	888834	888838	888841	888842	888844	888845	888848	888854	888893	888906	888916	888931	888932	888939	888940	888942	888955	888961	888971	888974	888983	888984	889002	889019	889021	889026	889032	889037	889054	889070	889075	889084	889085	889087	889089	889093	889102	889110	889116
889544	889545	889555	889578	889581	889586	889590	889595	889599	889600	889603	889605	889613	889614	889639	889647	889651	889659	889672	889673	889679	889680	889681	889684	889687	889692	889695	889704	889741	889768	889773	889780	889783	889800	889815	889821	889822	889855	889860	889879	889880	889893	889901	889907	889915	889917	889926	889929	889945	889946
890375	890393	890395	890396	890400	890401	890422	890442	890456	890458	890459	890468	890477	890478	890482	890490	890492	890500	890501	890507	890516	890517	890518	890526	890543	890556	890559	890561	890564	890566	890573	890584	890591	890595	890597	890601	890605	890610	890620	890623	890626	890639	890643	890644	890649	890650	890652	890662	890664	890666
891073	891080	891086	891102	891107	891111	891129	891134	891137	891140	891145	891155	891156	891159	891179	891184	891188	891211	891225	891233	891235	891239	891259	891282	891285	891289	891290	891297	891301	891303	891304	891308	891318	891333	891334	891335	891338	891344	891345	891358	891361	891377	891386	891391	891394	891408	891422	891423	891433	891438
891670	891673	891679	891684	891690	891692	891693	891700	891716	891718	891719	891729	891730	891733	891743	891747	891752	891754	891756	891760	891761	891762	891769	891770	891780	891782	891783	891785	891796	891798	891802	891803	891805	891810	891811	891823	891825	891832	891839	891840	891846	891847	891848	891850	891851	891856	891858	891859	891860	891866
892065	892073	892075	892077	892081	892085	892092	892093	892104	892112	892116	892117	892123	892129	892134	892148	892149	892160	892161	892163	892164	892168	892173	892179	892182	892184	892189	892190	892191	892204	892208	892210	892211	892212	892217	892218	892221	892222	892234	892237	892238	892239	892243	892247	892251	892255	892256	892262	892265	892269
892445	892446	892450	892451	892452	892458	892459	892463	892464	892465	892466	892472	892477	892486	892492	892497	892498	892503	892508	892519	892521	892523	892525	892528	892531	892534	892536	892537	892542	892549	892552	892559	892565	892569	892575	892578	892583	892584	892585	892589	892591	892592	892596	892597	892602	892607	892611	892616	892618	892621
892974	892976	892977	892978	892979	892982	892983	892984	892992	892993	892997	892999	893000	893001	893006	893010	893012	893013	893017	893021	893022	893024	893028	893030	893035	893036	893041	893042	893043	893047	893048	893054	893055	893056	893060	893064	893068	893083	893088	893089	893090	893099	893102	893103	893108	893110	893114	893116	893122	893128
893386	893388	893389	893394	893397	893403	893404	893405	893410	893413	893415	893431	893435	893436	893444	893460	893468	893471	893472	893479	893480	893481	893483	893486	893489	893490	893496	893499	893502	893505	893506	893507	893516	893522	893526	893527	893528	893532	893536	893544	893547	893548	893563	893566	893573	893575	893581	893583	893585	893587
893795	893799	893800	893815	893819	893820	893822	893823	893827	893834	893836	893838	893843	893855	893856	893857	893863	893873	893878	893880	893886	893887	893889	893891	893896	893902	893906	893909	893914	893917	893921	893927	893928	893931	893935	893937	893938	893940	893941	893945	893949	893951	893954	893961	893968	893971	893978	893981	893986	893987
894186	894193	894197	894206	894208	894215	894226	894233	894234	894238	894244	894251	894252	894259	894260	894261	894264	894265	894269	894271	894278	894280	894282	894294	894301	894303	894307	894308	894312	894322	894323	894324	894327	894334	894340	894343	894348	894353	894360	894362	894364	894375	894378	894384	894388	894390	894399	894401	894408	894409
894807	894868	894875	894880	894883	894894	894896	894902	894908	894911	894919	894930	894934	894935	894937	894940	894944	894949	894953	894960	894971	894972	894979	894989	895000	895002	895015	895028	895032	895051	895061	895068	895085	895102	895143	895149	895157	895159	895162	895165	895172	895182	895190	895193	895194	895195	895198	895202	895210	895212
895545	895546	895551	895557	895560	895564	895582	895596	895597	895604	895611	895616	895617	895654	895660	895662	895667	895668	895682	895690	895694	895701	895724	895726	895734	895752	895761	895770	895771	895772	895794	895797	895800	895804	895805	895814	895817	895824	895833	895837	895838	895839	895859	895866	895881	895885	895887	895910	895914	895937
896452	896453	896456	896463	896465	896488	896504	896524	896527	896529	896533	896558	896577	896582	896583	896589	896595	896598	896600	896631	896633	896649	896656	896671	896677	896687	896691	896697	896698	896703	896721	896727	896736	896748	896752	896770	896779	896784	896810	896826	896836	896849	896850	896852	896853	896859	896860	896861	896865	896871
897397	897414	897439	897457	897458	897460	897475	897479	897495	897512	897519	897521	897525	897540	897543	897567	897579	897595	897603	897621	897623	897624	897674	897678	897696	897716	897741	897750	897753	897764	897776	897797	897829	897833	897845	897852	897854	897859	897861	897873	897877	897909	897929	897931	897932	897940	897946	897960	897964	897980
898494	898495	898543	898551	898569	898570	898593	898597	898598	898637	898647	898663	898673	898678	898681	898682	898709	898717	898721	898727	898744	898748	898753	898756	898768	898775	898804	898831	898832	898839	898886	898892	898897	898899	898906	898907	898924	898925	898929	898934	898935	898937	898939	898944	898953	898956	898958	898961	898970	898979
899273	899276	899289	899295	899339	899349	899353	899390	899391	899393	899413	899418	899452	899455	899465	899467	899472	899473	899477	899483	899489	899490	899491	899493	899507	899532	899545	899550	899558	899560	899574	899576	899577	899578	899584	899585	899587	899609	899617	899633	899668	899680	899691	899749	899770	899772	899773	899774	899812	899817
900443	900447	900453	900454	900462	900483	900491	900495	900499	900503	900511	900514	900521	900524	900526	900529	900532	900537	900582	900591	900594	900596	900600	900602	900603	900630	900643	900655	900672	900673	900676	900681	900687	900690	900693	900696	900700	900702	900703	900706	900707	900711	900712	900713	900714	900716	900717	900718	900719	900722
900933	900934	900942	900944	900945	900954	900971	900989	900993	900999	901004	901016	901020	901021	901022	901023	901024	901026	901030	901040	901041	901046	901057	901081	901082	901093	901094	901165	901186	901191	901192	901195	901214	901215	901216	901224	901225	901226	901230	901231	901249	901250	901267	901269	901272	901273	901275	901278	901282	901283
901890	901897	901900	901902	901910	901913	901915	901916	901917	901918	901919	901920	901921	901922	901923	901926	901941	901951	901956	901969	901971	901979	901982	901987	901991	902000	902005	902007	902008	902009	902012	902015	902023	902024	902029	902033	902042	902057	902058	902060	902063	902070	902071	902072	902073	902074	902075	902084	902097	902101
902588	902596	902601	902606	902610	902637	902640	902659	902681	902686	902687	902694	902704	902715	902717	902723	902728	902750	902754	902762	902763	902781	902793	902794	902796	902800	902803	902812	902853	902868	902873	902950	902953	903039	903047	903067	903069	903070	903073	903076	903091	903093	903101	903129	903133	903146	903148	903168	903178	903179
903679	903686	903699	903714	903758	903798	903799	903821	903825	903828	903830	903841	903854	903862	903895	903906	903923	903933	903944	903952	903966	903991	903997	904010	904015	904024	904031	904035	904070	904093	904130	904164	904171	904172	904181	904186	904276	904602	904627	904749	904800	904801	904808	904817	904872	904939	904970	905027	905111	905591
907758	907763	907804	908253	908369	908388	908537	908911	908952	908963	909097	909100	909143	909722	909725	909748	909764	909813	909832	909840	909894	909943	909951	909959	909999	910015	910016	910055	910076	910146	910172	910181	910281	910289	910410	910447	910456	910458	910534	910535	910559	910567	910570	910578	910585	910610	910634	910639	910657	910667
911600	911605	911641	911672	911675	911678	911698	911706	911710	911730	911732	911733	911747	911756	911789	911793	911870	911874	911886	911911	911925	912122	912166	912209	912223	912235	912237	912244	912279	912281	912302	912304	912323	912328	912333	912345	912352	912364	912377	912382	912386	912400	912405	912419	912433	912443	912523	912539	912540	912542
913276	913283	913284	913285	913294	913304	913318	913320	913332	913333	913367	913388	913507	913757	913777	913778	913800	913802	913807	913814	913826	913828	913829	913865	913895	913909	913933	914061	914064	914065	914066	914081	914206	914229	914298	914303	914312	914315	914320	914336	914364	914372	914394	914413	914418	914419	914428	914449	914488	914513
915546	915563	915579	915608	915628	915660	915682	915686	915699	915709	915729	915747	915749	915755	915757	915816	915834	915847	915848	915856	915860	915861	915889	915918	915930	915967	915973	915990	915999	916007	916016	916027	916033	916049	916055	916063	916071	916088	916118	916123	916124	916151	916174	916189	916217	916222	916230	916233	916288	916290
917279	917283	917296	917309	917319	917378	917385	917388	917389	917407	917409	917438	917452	917453	917461	917464	917480	917482	917494	917499	917541	917546	917557	918318	918404	918440	918496	918667	918813	918815	918816	918875	918908	918920	918926	918936	918958	918977	919001	919038	919070	919089	919099	919103	919150	919161	919162	919212	919235	919242
920118	920132	920195	920217	920218	920251	920261	920268	920273	920276	920311	920316	920318	920321	920341	920369	920390	920391	920392	920396	920409	920424	920441	920445	920618	920769	920802	920934	921133	921149	921158	921161	921163	921170	921185	921187	921199	921200	921219	921224	921225	921237	921242	921268	921274	921277	921288	921302	921313	921317
923095	923198	923199	923206	923207	923209	923210	923220	923600	923706	923710	923804	923805	923821	923822	923830	923862	923991	924024	924026	924071	924278	924295	924307	924319	924330	924469	924563	924592	924600	924611	924612	924631	924639	924647	924650	924714	924827	924919	925012	925199	925202	925205	925262	925269	925279	925295	925365	925366	925388
928465	928601	928629	928734	928929	928999	929015	929164	929181	929248	929262	929297	929302	929321	929341	929362	929366	929385	929393	929398	929418	929419	929434	929445	929467	929469	929470	929471	929473	929485	929487	929489	929494	929504	929506	929510	929513	929522	929530	929539	929542	929552	929554	929592	929617	929625	929646	929650	929654	929661
930290	930291	930312	930322	930332	930341	930382	930395	930415	930416	930420	930421	930424	930432	930436	930454	930473	930482	930489	930491	930503	930518	930524	930537	930549	930554	930568	930574	930575	930578	930586	930590	930594	930596	930618	930620	930664	930668	930682	930697	930702	930713	930714	930735	930740	930809	930814	930850	930864	930868
931663	931715	931718	931722	931738	931740	931757	931770	931771	931773	931808	931812	931813	931855	931880	931904	931915	931943	931945	931965	932019	932030	932064	932150	932157	932203	932209	932282	932306	932322	932336	932339	932398	932464	932466	932498	932597	932611	932617	932622	932628	932657	932679	932732	932740	932803	932874	932879	932888	932889
934301	934303	934306	934321	934351	934364	934365	934368	934374	934375	934382	934383	934399	934406	934441	934453	934461	934473	934475	934489	934490	934502	934503	934505	934507	934511	934512	934518	934530	934533	934537	934541	934546	934550	934551	934558	934559	934561	934563	934568	934573	934575	934582	934593	934596	934597	934598	934599	934640	934644
934907	934908	934909	934914	934923	934925	934929	934942	934943	934944	934945	934950	934951	934962	934965	934966	934975	934982	934986	934995	934996	935000	935003	935017	935019	935025	935027	935028	935032	935039	935040	935041	935042	935049	935053	935062	935063	935064	935066	935074	935078	935079	935083	935095	935096	935108	935115	935117	935118	935119
935333	935338	935339	935345	935349	935351	935358	935373	935375	935379	935381	935387	935388	935390	935391	935396	935400	935408	935415	935424	935434	935439	935440	935443	935459	935461	935464	935465	935468	935473	935474	935475	935496	935524	935525	935529	935530	935535	935541	935548	935549	935556	935568	935571	935581	935590	935597	935598	935600	935601
936094	936105	936109	936130	936147	936160	936192	936197	936202	936232	936270	936297	936298	936308	936313	936317	936319	936322	936324	936364	936370	936375	936430	936432	936435	936437	936471	936475	936498	936506	936528	936550	936562	936563	936570	936573	936578	936610	936618	936630	936638	936649	936658	936684	936708	936709	936714	936718	936722	936728
937377	937381	937387	937401	937405	937411	937426	937432	937481	937563	937580	937593	937595	937623	937624	937627	937638	937661	937679	937680	937694	937707	937708	937714	937781	937800	937801	937824	937849	937851	937909	937929	937930	937933	937934	937941	937949	937978	937984	937989	937993	937999	938002	938026	938050	938053	938060	938061	938072	938079
938946	938952	939001	939011	939027	939029	939040	939072	939075	939105	939124	939158	939179	939192	939226	939233	939236	939250	939272	939330	939345	939366	939372	939398	939399	939409	939419	939444	939448	939456	939458	939472	939495	939519	939532	939549	939595	939616	939643	939654	939658	939669	939671	939696	939705	939709	939723	939745	939750	939755
940327	940341	940354	940392	940394	940420	940424	940438	940494	940498	940499	940542	940570	940584	940606	940607	940617	940624	940652	940673	940689	940704	940716	940717	940731	940735	940742	940761	940768	940770	940778	940787	940791	940803	940820	940843	940897	940903	940904	940913	940934	940945	940951	940965	940977	940979	940989	941013	941014	941032
941892	941895	941901	941920	941921	941932	941960	941988	941989	942005	942039	942046	942074	942093	942103	942117	942126	942131	942146	942149	942163	942193	942220	942243	942248	942254	942261	942297	942329	942336	942367	942374	942378	942384	942385	942396	942398	942434	942463	942467	942474	942488	942495	942531	942555	942567	942591	942618	942634	942646
943371	943384	943399	943408	943450	943455	943457	943458	943464	943470	943473	943474	943481	943484	943516	943517	943541	943545	943563	943582	943603	943623	943638	943655	943671	943673	943674	943691	943695	943720	943768	943798	943831	943838	943845	943846	943866	943881	943967	944030	944039	944097	944105	944114	944118	944135	944145	944158	944164	944184
945090	945133	945145	945164	945192	945206	945223	945244	945245	945258	945291	945295	945317	945330	945337	945344	945377	945414	945443	945489	945500	945517	945535	945543	945544	945564	945568	945585	945617	945634	945648	945654	945657	945661	945676	945686	945692	945704	945718	945751	945758	945763	945786	945804	945807	945821	945843	945870	945887	945916
946953	946982	946983	946987	946992	946998	947002	947006	947014	947023	947049	947052	947067	947080	947085	947086	947089	947104	947119	947170	947221	947297	947326	947334	947342	947363	947379	947382	947413	947437	947451	947453	947463	947476	947490	947494	947501	947522	947543	947547	947561	947570	947595	947598	947630	947653	947655	947664	947668	947732
948366	948382	948408	948415	948429	948433	948446	948450	948464	948493	948496	948518	948526	948551	948564	948573	948600	948613	948622	948639	948676	948690	948702	948704	948716	948732	948734	948749	948750	948752	948774	948799	948801	948802	948803	948805	948806	948855	948892	948898	948904	948954	948958	948965	948969	948973	949028	949047	949048	949083
949920	949923	949932	949944	949960	949980	949998	950009	950027	950037	950065	950072	950083	950131	950132	950140	950147	950151	950153	950158	950160	950184	950191	950199	950218	950254	950262	950267	950271	950277	950280	950286	950294	950308	950322	950340	950349	950362	950383	950392	950402	950417	950418	950424	950438	950443	950448	950484	950532	950557
951194	951201	951221	951250	951254	951257	951311	951313	951327	951354	951413	951414	951425	951448	951458	951469	951480	951498	951505	951518	951563	951570	951577	951578	951579	951580	951587	951589	951590	951593	951599	951606	951610	951612	951614	951615	951616	951621	951628	951629	951632	951643	951645	951647	951653	951671	951672	951675	951679	951682
952237	952238	952243	952244	952248	952251	952256	952259	952267	952304	952350	952362	952393	952417	952430	952436	952442	952493	952495	952500	952501	952505	952514	952577	952583	952584	952615	952659	952677	952729	952748	952755	952779	952806	952829	952830	952835	952843	952853	952951	953010	953023	953038	953039	953045	953064	953082	953106	953142	953146
954445	954451	954456	954494	954496	954502	954505	954514	954521	954543	954550	954551	954563	954580	954581	954600	954601	954603	954604	954627	954649	954804	955121	955142	955150	955152	955158	955159	955160	955198	955210	955238	955247	955249	955252	955255	955256	955258	955268	955272	955290	955306	955312	955319	955320	955321	955322	955323	955324	955329
957541	957562	957566	957573	957649	957800	958477	958529	958558	958564	958574	958575	958579	958587	958616	958619	958620	958627	958632	958634	958637	958638	958647	958649	958650	958653	958663	958670	958672	958673	958680	958698	958876	958878	958894	958948	958963	958964	958973	959033	959048	959049	959081	959085	959101	959115	959117	959127	959130	959191
961046	961068	961104	961105	961131	961186	961305	961408	961729	961732	961740	961752	961769	961784	961791	961795	961858	961861	961909	961910	961916	961919	961921	961928	961957	961962	961970	961972	961986	961997	961999	962001	962003	962014	962040	962042	962079	962082	962099	962108	962111	962221	962232	962251	962255	962267	962281	962295	962314	962339
963431	963493	963502	963505	963517	963520	963556	963557	963668	963687	963760	963773	963777	963778	963779	963786	963787	963790	963804	963834	963844	963907	963966	964121	964126	964127	964347	964526	964618	964664	964708	964722	964964	965016	965166	965190	965234	965236	965265	965272	965332	965334	965337	965339	965351	965364	965461	965678	965730	965734
967271	967277	967281	967287	967309	967316	967323	967324	967326	967329	967339	967344	967375	967387	967537	967552	967559	967565	967572	967574	967576	967593	967602	967608	967610	967615	967616	967624	967645	967669	967677	967693	967699	967705	967709	967722	967731	967740	967742	967758	967760	967770	967787	967792	967793	967885	967887	967888	967889	967893
969516	969536	969539	969552	969553	969555	969565	969569	969570	969572	969575	969581	969593	969597	969605	969610	969623	969629	969631	969636	969637	969640	969641	969672	969673	969681	969682	969683	969684	969685	969691	969695	969696	969698	969702	969707	969710	969719	969724	969735	969749	969751	969752	969761	969762	969776	969796	969798	969805	969809
970082	970083	970084	970087	970093	970094	970096	970098	970101	970102	970117	970121	970129	970134	970142	970143	970152	970153	970159	970173	970182	970189	970201	970204	970208	970213	970214	970215	970217	970218	970227	970235	970236	970242	970243	970257	970259	970260	970263	970264	970267	970268	970276	970280	970289	970291	970292	970293	970297	970298
970542	970557	970558	970559	970561	970578	970579	970582	970583	970584	970585	970598	970599	970603	970607	970616	970617	970621	970622	970623	970626	970632	970638	970639	970640	970646	970649	970657	970663	970666	970677	970680	970682	970684	970686	970687	970698	970707	970713	970716	970721	970728	970734	970736	970741	970755	970757	970760	970768	970774
970967	970968	970969	970978	970986	970987	970996	971004	971006	971009	971012	971016	971017	971019	971026	971029	971034	971039	971040	971041	971042	971055	971056	971065	971068	971074	971075	971077	971080	971081	971083	971088	971095	971096	971097	971115	971121	971126	971142	971160	971167	971168	971169	971177	971185	971190	971197	971198	971199	971201
971420	971421	971425	971426	971431	971432	971434	971435	971438	971442	971444	971445	971446	971450	971455	971456	971460	971461	971464	971478	971503	971504	971509	971523	971531	971540	971550	971556	971559	971566	971568	971573	971577	971580	971586	971600	971605	971606	971608	971614	971615	971616	971620	971626	971628	971640	971642	971643	971646	971648
971893	971900	971909	971918	971919	971920	971922	971923	971930	971947	971950	971957	971959	971960	971970	971971	971979	971985	971995	972007	972011	972015	972027	972037	972041	972043	972049	972050	972053	972063	972067	972069	972071	972072	972073	972077	972083	972087	972089	972091	972100	972108	972109	972114	972118	972120	972122	972135	972146	972147
972380	972389	972391	972392	972393	972394	972401	972406	972407	972408	972409	972417	972421	972423	972424	972426	972430	972436	972437	972439	972442	972446	972461	972463	972467	972468	972471	972479	972480	972481	972485	972486	972493	972495	972496	972499	972500	972502	972505	972506	972507	972514	972515	972528	972529	972531	972533	972535	972536	972538
972725	972726	972727	972729	972733	972737	972738	972740	972742	972745	972750	972752	972758	972762	972763	972766	972780	972782	972783	972787	972788	972795	972796	972797	972802	972804	972807	972808	972814	972821	972828	972831	972836	972838	972842	972844	972847	972853	972857	972862	972870	972875	972877	972878	972879	972880	972882	972890	972891	972892
973068	973077	973097	973100	973102	973104	973107	973111	973113	973114	973116	973120	973121	973122	973124	973127	973129	973130	973131	973136	973140	973141	973145	973149	973150	973153	973159	973160	973170	973172	973174	973175	973179	973183	973196	973198	973199	973206	973212	973222	973223	973228	973230	973231	973251	973260	973269	973273	973279	973280
973570	973571	973573	973576	973579	973585	973587	973595	973597	973622	973623	973628	973635	973637	973638	973641	973646	973675	973679	973685	973693	973704	973710	973715	973716	973720	973728	973740	973752	973757	973764	973770	973774	973775	973778	973780	973781	973782	973784	973785	973787	973788	973789	973790	973791	973792	973793	973813	973814	973815
974019	974021	974022	974029	974031	974047	974048	974065	974066	974070	974073	974074	974075	974086	974087	974088	974089	974090	974097	974099	974101	974102	974103	974105	974108	974114	974122	974125	974127	974129	974132	974145	974147	974152	974153	974154	974155	974163	974167	974177	974178	974180	974184	974191	974192	974193	974197	974199	974204	974207
974490	974491	974496	974497	974498	974502	974540	974543	974544	974557	974558	974559	974562	974570	974574	974575	974593	974602	974605	974624	974625	974630	974631	974632	974634	974663	974664	974665	974668	974669	974671	974675	974683	974684	974685	974686	974687	974688	974692	974694	974699	974700	974706	974707	974709	974710	974713	974714	974715	974717
974925	974926	974927	974928	974932	974936	974946	974947	974949	974950	974955	974967	974968	974969	974977	974979	974983	974986	974989	974996	975007	975008	975014	975054	975057	975065	975074	975079	975084	975091	975107	975110	975117	975120	975121	975124	975127	975128	975129	975138	975142	975143	975144	975145	975156	975169	975173	975174	975175	975176
975450	975455	975463	975471	975473	975481	975482	975485	975490	975495	975496	975498	975504	975505	975509	975512	975513	975514	975530	975535	975540	975543	975545	975546	975548	975559	975563	975564	975565	975566	975586	975588	975595	975599	975609	975615	975620	975625	975628	975633	975638	975641	975644	975650	975656	975665	975666	975667	975672	975682
975931	975939	975943	975958	975960	975977	975979	975983	975985	975989	975999	976009	976017	976018	976020	976022	976038	976041	976042	976043	976045	976048	976058	976059	976061	976063	976069	976071	976075	976078	976083	976089	976095	976107	976109	976119	976122	976124	976133	976135	976139	976141	976149	976155	976162	976163	976170	976171	976173	976182
976339	976346	976347	976348	976363	976364	976365	976372	976376	976384	976387	976388	976391	976394	976396	976399	976400	976402	976403	976409	976424	976431	976432	976434	976437	976447	976450	976452	976454	976459	976467	976468	976471	976484	976485	976486	976493	976500	976503	976504	976509	976512	976523	976529	976530	976532	976549	976552	976556	976566
976780	976782	976793	976794	976805	976810	976814	976823	976825	976838	976847	976848	976855	976859	976866	976869	976872	976873	976883	976884	976890	976892	976896	976899	976901	976910	976913	976917	976927	976931	976936	976941	976943	976947	976948	976951	976952	976954	976955	976964	976966	976967	976971	976976	976981	976985	976987	976990	976991	976994
977172	977187	977192	977195	977199	977201	977203	977208	977217	977219	977226	977231	977232	977233	977239	977240	977241	977250	977257	977259	977261	977264	977269	977273	977278	977283	977286	977293	977296	977302	977303	977306	977311	977314	977322	977323	977324	977333	977334	977348	977351	977364	977368	977376	977379	977380	977381	977385	977387	977396
977670	977671	977678	977691	977696	977697	977699	977700	977702	977705	977706	977715	977742	977752	977773	977774	977781	977785	977789	977790	977792	977795	977800	977816	977818	977824	977826	977836	977839	977840	977841	977845	977848	977854	977863	977864	977882	977883	977884	977887	977888	977893	977894	977912	977922	977926	977927	977929	977937	977941
978144	978146	978147	978150	978160	978166	978171	978173	978177	978178	978193	978194	978195	978196	978197	978207	978212	978217	978218	978221	978222	978232	978233	978234	978245	978252	978259	978260	978264	978265	978267	978275	978300	978304	978305	978360	978403	978413	978415	978417	978477	978486	978507	978509	978516	978518	978526	978533	978585	978587
979530	979574	979576	979593	979600	979607	979627	979629	979647	979651	979661	979664	979675	979677	979678	979681	979742	979743	979756	979757	979768	979776	979778	979779	979782	979801	979802	979804	979809	979811	979812	979820	979827	979829	979832	979852	979869	979876	979878	979883	979886	979888	979893	979927	979929	979983	979985	979987	979996	979998
980413	980461	980466	980623	980643	980701	980769	980996	981032	981045	981096	981111	981121	981606	981609	981616	981621	981640	981647	981653	981687	981844	981927	981950	982029	982164	982166	982168	982175	982178	982199	982215	982218	982223	982228	982232	982241	982244	982246	982254	982320	982324	982331	982406	982407	982496	982497	982506	982524	982532
983343	983393	983395	983405	983406	983424	983426	983430	983539	983567	983569	983575	983625	983630	983644	983647	983665	983672	983683	983821	983834	983887	983895	983914	983916	983945	983975	983993	983998	983999	984068	984098	984111	984115	984181	984185	984190	984191	984192	984193	984194	984197	984199	984200	984203	984206	984208	984297	984326	984329
984966	985005	985029	985034	985158	985162	985207	985246	985248	985266	985267	985269	985284	985285	985316	985327	985331	985344	985390	985458	985460	985461	985462	985501	985526	985562	985651	985655	985658	985723	985729	985730	985777	985821	985855	985877	985879	985984	985993	985996	986008	986081	986167	986188	986193	986199	986205	986207	986229	986231
986780	986783	986815	986816	986821	986827	986850	986853	986862	986880	986888	986954	986958	987000	987219	987229	987254	987457	987463	987473	987572	987585	987587	987600	987612	987668	987672	987751	987756	987761	987772	987854	987891	987892	987926	987927	987965	987986	987988	987999	988004	988160	988165	988174	988232	988235	988359	988415	988471	988590
989331	989332	989339	989345	989373	989377	989397	989398	989399	989400	989402	989404	989406	989407	989427	989445	989525	989579	989609	989634	989651	989652	989653	989656	989657	989841	989888	989906	989908	989911	989941	989942	989979	989981	989984	989994	990032	990039	990041	990043	990044	990236	990283	990301	990303	990304	990305	990315	990326	990329
990802	990805	990808	990823	990837	990838	990849	990853	990854	990860	990895	990902	990927	990935	990944	990946	990951	990955	990968	990970	990978	990981	990984	990988	991000	991018	991027	991034	991037	991038	991048	991054	991070	991082	991085	991124	991151	991251	991293	991298	991310	991359	991372	991432	991435	991447	991450	991455	991456	991458
991868	991869	991871	991878	991882	991895	991898	991947	991971	992049	992050	992061	992127	992129	992130	992131	992147	992149	992163	992164	992214	992235	992248	992249	992258	992266	992267	992269	992270	992271	992273	992275	992277	992281	992283	992286	992289	992290	992291	992292	992296	992317	992371	992505	992521	992522	992534	992550	992586	992588
993364	993369	993371	993382	993392	993393	993396	993397	993437	993444	993457	993462	993463	993464	993465	993468	993469	993470	993474	993475	993507	993508	993509	993510	993511	993512	993519	993737	993787	993869	993878	993943	993962	993965	994069	994072	994221	994244	994540	994631	994733	994755	994824	994839	994873	994876	994926	994955	995077	995083
997165	997166	997178	997217	997220	997241	997253	997270	997311	997367	997370	997427	997434	997438	997446	997451	997475	997482	997490	997501	997503	997540	997548	997550	997551	997553	997555	997602	997622	997674	997681	997988	998001	998046	998049	998055	998067	998138	998153	998157	998168	998204	998211	998226	998239	998283	998366	998375	998377	998415
998913	998916	998930	998942	998946	998947	998950	998956	998960	998962	998967	998969	998971	999008	999019	999024	999045	999054	999055	999067	999091	999124	999134	999141	999143	999208	999210	999211	999238	999249	999259	999279	999322	999345	999388	999392	999411	999432	999455	999470	999488	999494	999515	999529	999569	999601	999605	999614	999617	999629
1000738	1000743	1000754	1000759	1000772	1000778	1000784	1000808	1000819	1000848	1000857	1000894	1000923	1000949	1000962	1000981	1001000	1001013	1001017	1001022	1001029	1001041	1001074	1001085	1001096	1001112	1001121	1001130	1001133	1001138	1001145	1001148	1001169	1001179	1001183	1001185	1001189	1001206	1001208	1001222	1001224	1001235	1001290	1001293	1001295	1001330	1001344	1001392	1001395	1001404
1002791	1002798	1002810	1002838	1002841	1002870	1002883	1002907	1003221	1003225	1003480	1003502	1003571	1003584	1003680	1003697	1003709	1003789	1003792	1003839	1003958	1003984	1003988	1004009	1004010	1004016	1004023	1004085	1004092	1004128	1004173	1004317	1004321	1004339	1004366	1004390	1004422	1004498	1004501	1004683	1004689	1004705	1004752	1004812	1004815	1004897	1004926	1004945	1005047	1005063
1006299	1006302	1006305	1006357	1006379	1006392	1006401	1006432	1006458	1006478	1006492	1006494	1006496	1006519	1006525	1006578	1006603	1006616	1006632	1006637	1006663	1006677	1006692	1006693	1006701	1006706	1006732	1006756	1006758	1006779	1006782	1006841	1006844	1006846	1006858	1006875	1006879	1006880	1006898	1006899	1006908	1006911	1006913	1006914	1006923	1006928	1006947	1006951	1006973	1006987
1008020	1008028	1008030	1008033	1008046	1008048	1008052	1008056	1008070	1008073	1008080	1008081	1008082	1008083	1008092	1008094	1008120	1008125	1008149	1008176	1008192	1008238	1008246	1008286	1008292	1008327	1008368	1008511	1008613	1008698	1008732	1008773	1008949	1009121	1009130	1009195	1009217	1009261	1009328	1009329	1009382	1009385	1009399	1009400	1009404	1009405	1009406	1009407	1009408	1009410
1010736	1010739	1010754	1010771	1010824	1010889	1010926	1010937	1010988	1010993	1010995	1011000	1011006	1011017	1011024	1011044	1011052	1011056	1011075	1011083	1011124	1011145	1011161	1011162	1011163	1011182	1011199	1011209	1011235	1011253	1011274	1011325	1011328	1011335	1011349	1011383	1011395	1011402	1011410	1011412	1011511	1011535	1011536	1011555	1011556	1011581	1011654	1011681	1011742	1011763
1013803	1013849	1013859	1013895	1013907	1013915	1014076	1014082	1014094	1014099	1014103	1014141	1014216	1014222	1014327	1014342	1014343	1014353	1014358	1014365	1014390	1014396	1014398	1014410	1014412	1014413	1014414	1014465	1014473	1014486	1014636	1014720	1014745	1014782	1014801	1014820	1014950	1014954	1014955	1014962	1014967	1014972	1014990	1014994	1015008	1015022	1015067	1015113	1015180	1015182
1016219	1016232	1016249	1016284	1016301	1016310	1016400	1016443	1016459	1016466	1016479	1016499	1016551	1016562	1016575	1016582	1016674	1016752	1016754	1016780	1016791	1016887	1016985	1017003	1017006	1017010	1017011	1017016	1017018	1017024	1017025	1017033	1017047	1017059	1017076	1017081	1017082	1017084	1017088	1017089	1017144	1017159	1017169	1017173	1017208	1017224	1017282	1017283	1017285	1017296
1017558	1017560	1017562	1017568	1017571	1017572	1017573	1017645	1017647	1017649	1017652	1017657	1017667	1017673	1017676	1017677	1017688	1017690	1017691	1017695	1017696	1017698	1017700	1017701	1017702	1017703	1017704	1017705	1017707	1017761	1017772	1017782	1017805	1017819	1017906	1017922	1017937	1017976	1017977	1017981	1017982	1017983	1017989	1017993	1017994	1018002	1018007	1018008	1018009	1018024
1020066	1020085	1020088	1020098	1020144	1020319	1020424	1020463	1020488	1020489	1020493	1020604	1020608	1020609	1020610	1020611	1020612	1020624	1020850	1021093	1021099	1021105	1021108	1021114	1021116	1021117	1021175	1021176	1021177	1021178	1021179	1021180	1021204	1021210	1021211	1021236	1021267	1021281	1021305	1021370	1021387	1021389	1021427	1021466	1021608	1021966	1021967	1021968	1021969	1021970
1023409	1023823	1023953	1023977	1024691	1025062	1025203	1025226	1025592	1025603	1025636	1025711	1025715	1025740	1025927	1025945	1026071	1026077	1026092	1026093	1026135	1026139	1026164	1026193	1026206	1026222	1026230	1026263	1026288	1026291	1026303	1026316	1026323	1026335	1026398	1026436	1026469	1026475	1026477	1026487	1026494	1026516	1026525	1026546	1026551	1026560	1026561	1026571	1026572	1026574
1033466	1033471	1033953	1033967	1033970	1033972	1033986	1033987	1033988	1034001	1034080	1034081	1034086	1034118	1034153	1034155	1034156	1034157	1034182	1034195	1034200	1034214	1034215	1034221	1034223	1034224	1034227	1034230	1034231	1034233	1034247	1034248	1034259	1034260	1034261	1034262	1034297	1034346	1034354	1034356	1034363	1034406	1034415	1034416	1034419	1034420	1034421	1034422	1034432	1034452
1036749	1036850	1036854	1036862	1036899	1036905	1036924	1037069	1037079	1037128	1037166	1037195	1037220	1037240	1037259	1037536	1037825	1037826	1037887	1037907	1037910	1037912	1037916	1038210	1038263	1038316	1038324	1038405	1038406	1038411	1038481	1038543	1038670	1038782	1038870	1039064	1039147	1039195	1039198	1039283	1039284	1039500	1039593	1039688	1039727	1039741	1039828	1039883	1039919	1039931
1042485	1042531	1042545	1042563	1042586	1042598	1042602	1042615	1042628	1042655	1042697	1042710	1042715	1042773	1042797	1042828	1042830	1042853	1042891	1042919	1042977	1042999	1043011	1043060	1043143	1043199	1043210	1043221	1043227	1043228	1043257	1043261	1043267	1043268	1043331	1043362	1043390	1043407	1043496	1043499	1043500	1043512	1043575	1043673	1043689	1043709	1043716	1043717	1043739	1043824
1046776	1046783	1046796	1046800	1046816	1046828	1046832	1046836	1046838	1046840	1046842	1046844	1046850	1046865	1046866	1046867	1046868	1046869	1046873	1046941	1046942	1046943	1046967	1046983	1047007	1047016	1047090	1047097	1047099	1047101	1047183	1047194	1047218	1047248	1047269	1047347	1047412	1047581	1047583	1047584	1047653	1047680	1047727	1047994	1048000	1048021	1048045	1048081	1048092	1048103
1049247	1049263	1049298	1049305	1049520	1049756	1049764	1049766	1049792	1049793	1049819	1049835	1049836	1049845	1049874	1049898	1049900	1049927	1050033	1050186	1050203	1050215	1050335	1050346	1050347	1050396	1050416	1050422	1050448	1050461	1050462	1050470	1050485	1050499	1050522	1050562	1050563	1050624	1050635	1050674	1050686	1050694	1050766	1050959	1051125	1051126	1051128	1051129	1051134	1051135
1067897	1067924	1067937	1067975	1068085	1068087	1068183	1068215	1068279	1068280	1068281	1068285	1068286	1068291	1068307	1068314	1068317	1068321	1068336	1068342	1068343	1068376	1068408	1068432	1068491	1068494	1068515	1068533	1068536	1068594	1068610	1068611	1068681	1068701	1068704	1068705	1068729	1068732	1068733	1068744	1068748	1068750	1068774	1068777	1068792	1068810	1068811	1068812	1068824	1068826
1069573	1069643	1069645	1069651	1069720	1069750	1069778	1069844	1069848	1069854	1069868	1069873	1069892	1070039	1070058	1070093	1070122	1070133	1070152	1070198	1070213	1070224	1070232	1070243	1070244	1070253	1070294	1070318	1070329	1070356	1070370	1070418	1070421	1070447	1070449	1070450	1070490	1070495	1070496	1070531	1070537	1070548	1070552	1070572	1070580	1070600	1070608	1070617	1070671	1070678
1071757	1071758	1071774	1071779	1071783	1071785	1071796	1071797	1071800	1071820	1071835	1071837	1071851	1071866	1071871	1071876	1071877	1071898	1071908	1071911	1071915	1071918	1071919	1071938	1071939	1071955	1071958	1071966	1071968	1071980	1072029	1072040	1072057	1072058	1072065	1072066	1072091	1072094	1072096	1072097	1072099	1072100	1072103	1072112	1072148	1072152	1072238	1072271	1072346	1072357
1072842	1072843	1072879	1072880	1072881	1072882	1072886	1072891	1072898	1072907	1072910	1072926	1072930	1072933	1072934	1072935	1072937	1072939	1072940	1072943	1072944	1072946	1072948	1072950	1072966	1072969	1072972	1072976	1072978	1072979	1072980	1072987	1072989	1072991	1072992	1073003	1073006	1073012	1073019	1073035	1073044	1073049	1073056	1073123	1073127	1073145	1073158	1073178	1073181	1073190
1074705	1074706	1074709	1074716	1074719	1074724	1074727	1074729	1074731	1074743	1074744	1074759	1074767	1074835	1074920	1074927	1074986	1075013	1075015	1075016	1075026	1075028	1075030	1075031	1075034	1075037	1075071	1075097	1075099	1075100	1075101	1075107	1075113	1075138	1075139	1075210	1075213	1075214	1075245	1075247	1075257	1075260	1075288	1075294	1075318	1075325	1075326	1075419	1075428	1075429
1075697	1075705	1075713	1075715	1075722	1075724	1075725	1075738	1075741	1075746	1075749	1075750	1075751	1075762	1075766	1075777	1075778	1075793	1075812	1075813	1075814	1075818	1075824	1075835	1075838	1075852	1075860	1075871	1075874	1075883	1075887	1075903	1075906	1075907	1075912	1075974	1075975	1075976	1075980	1075983	1075984	1075985	1075986	1075987	1075990	1075991	1076000	1076007	1076019	1076022
1076534	1076539	1076540	1076541	1076542	1076543	1076545	1076550	1076552	1076555	1076564	1076565	1076567	1076568	1076569	1076575	1076577	1076578	1076601	1076604	1076643	1076659	1076661	1076673	1076675	1076676	1076679	1076684	1076697	1076698	1076701	1076709	1076716	1076720	1076737	1076740	1076744	1076756	1076757	1076768	1076825	1076831	1076842	1076846	1076850	1076906	1076909	1077044	1077053	1077054
1077757	1077758	1077764	1077773	1077791	1077792	1077797	1077798	1077799	1077802	1077805	1077806	1077807	1077808	1077813	1077835	1077841	1077847	1077849	1077861	1077862	1077868	1077887	1077895	1077898	1077931	1078044	1078049	1078050	1078051	1078052	1078087	1078094	1078109	1078112	1078123	1078124	1078143	1078163	1078169	1078172	1078173	1078178	1078184	1078185	1078189	1078192	1078193	1078194	1078195
1078689	1078702	1078708	1078712	1078713	1078718	1078719	1078720	1078721	1078727	1078732	1078736	1078738	1078740	1078742	1078751	1078752	1078756	1078765	1078768	1078769	1078838	1078884	1078888	1078895	1078899	1078900	1078901	1078905	1078940	1079045	1079048	1079061	1079062	1079067	1079070	1079071	1079106	1079122	1079139	1079141	1079149	1079152	1079153	1079156	1079159	1079160	1079161	1079176	1079186
1080132	1080137	1080139	1080143	1080151	1080188	1080222	1080236	1080239	1080244	1080259	1080265	1080270	1080275	1080279	1080280	1080291	1080296	1080347	1080494	1080500	1080501	1080508	1080538	1080574	1080575	1080599	1080609	1080610	1080619	1080628	1080629	1080635	1080636	1080674	1080677	1080688	1080690	1080691	1080692	1080693	1080694	1080695	1080711	1080737	1080740	1080831	1080841	1080842	1080861
1081484	1081508	1081524	1081525	1081526	1081528	1081529	1081531	1081540	1081542	1081554	1081555	1081556	1081559	1081713	1081714	1081715	1081717	1081718	1081721	1081727	1081731	1081754	1081765	1081768	1081769	1081773	1081777	1081809	1081814	1081818	1081837	1081839	1081842	1081843	1081844	1081845	1081872	1081897	1081904	1081925	1081942	1081943	1081947	1081950	1081951	1081953	1081993	1082031	1082042
1082756	1082763	1082764	1082765	1082766	1082771	1082772	1082773	1082775	1082776	1082777	1082785	1082793	1082794	1082797	1082798	1082799	1082804	1082865	1082867	1082868	1082871	1082873	1082877	1082880	1082883	1082885	1082888	1082891	1082900	1082901	1082902	1082908	1082916	1082927	1082930	1082933	1082934	1082935	1082936	1082941	1082946	1082954	1082955	1082957	1082958	1082964	1082967	1082968	1082969
1083479	1083507	1083538	1083665	1083666	1083700	1083743	1083882	1083952	1083955	1083956	1083984	1084014	1084016	1084017	1084018	1084020	1084024	1084025	1084037	1084054	1084070	1084075	1084089	1084116	1084120	1084134	1084147	1084167	1084172	1084173	1084194	1084211	1084214	1084217	1084227	1084231	1084248	1084296	1084299	1084300	1084302	1084303	1084316	1084322	1084328	1084335	1084336	1084337	1084338
1084690	1084691	1084696	1084697	1084699	1084701	1084702	1084703	1084704	1084706	1084713	1084753	1084754	1084755	1084757	1084760	1084775	1084779	1084793	1084800	1084802	1084803	1084805	1084806	1084819	1084820	1084824	1084875	1084906	1084907	1084909	1084912	1084924	1084934	1084957	1084959	1084962	1084966	1084970	1084971	1084980	1084981	1085003	1085004	1085027	1085031	1085052	1085093	1085106	1085107
1085517	1085519	1085520	1085529	1085538	1085542	1085553	1085560	1085562	1085563	1085564	1085576	1085582	1085584	1085585	1085591	1085593	1085594	1085598	1085599	1085602	1085603	1085617	1085629	1085631	1085635	1085636	1085637	1085641	1085650	1085660	1085670	1085672	1085675	1085680	1085685	1085687	1085692	1085710	1085715	1085717	1085718	1085720	1085723	1085725	1085726	1085728	1085732	1085736	1085737
1086274	1086288	1086290	1086292	1086325	1086336	1086351	1086366	1086372	1086373	1086388	1086432	1086433	1086445	1086456	1086494	1086559	1086561	1086569	1086604	1086635	1086649	1086652	1086653	1086661	1086696	1086697	1086722	1086723	1086725	1086737	1086740	1086756	1086759	1086763	1086848	1086850	1086853	1086855	1086858	1086862	1086868	1086869	1086871	1086874	1086887	1086902	1086905	1086908	1086918
1087480	1087687	1087688	1087699	1087704	1087706	1087707	1087710	1087715	1087716	1087717	1087718	1087720	1087723	1087725	1087726	1087729	1087732	1087733	1087746	1087748	1087750	1087751	1087757	1087761	1087766	1087767	1087769	1087776	1087778	1087782	1087784	1087786	1087790	1087791	1087792	1087796	1087800	1087806	1087818	1087821	1087841	1087842	1088052	1088060	1088061	1088062	1088072	1088124	1088125
1088514	1088518	1088521	1088524	1088529	1088534	1088537	1088541	1088542	1088543	1088545	1088553	1088555	1088558	1088560	1088561	1088565	1088568	1088569	1088584	1088585	1088586	1088589	1088598	1088599	1088600	1088602	1088603	1088607	1088615	1088622	1088631	1088634	1088635	1088642	1088651	1088664	1088668	1088676	1088681	1088687	1088688	1088689	1088691	1088695	1088698	1088704	1088717	1088720	1088723
1089012	1089027	1089055	1089057	1089068	1089069	1089132	1089133	1089138	1089143	1089186	1089187	1089188	1089189	1089199	1089220	1089221	1089222	1089226	1089228	1089230	1089231	1089243	1089285	1089288	1089289	1089293	1089296	1089297	1089303	1089310	1089313	1089316	1089317	1089320	1089393	1089402	1089418	1089490	1089637	1089646	1089859	1089897	1089931	1089932	1089981	1090004	1090014	1090016	1090024
1090369	1090373	1090374	1090375	1090393	1090399	1090401	1090405	1090408	1090417	1090424	1090425	1090444	1090447	1090448	1090452	1090461	1090464	1090465	1090479	1090480	1090482	1090485	1090486	1090543	1090581	1090582	1090583	1090596	1090603	1090604	1090606	1090611	1090619	1090648	1090662	1090665	1090666	1090677	1090681	1090683	1090685	1090689	1090690	1090691	1090694	1090714	1090715	1090716	1090725
1091004	1091016	1091068	1091072	1091075	1091094	1091313	1091323	1091324	1091332	1091333	1091334	1091393	1091395	1091396	1091399	1091403	1091413	1091421	1091431	1091433	1091441	1091444	1091445	1091446	1091447	1091448	1091452	1091454	1091455	1091463	1091472	1091474	1091475	1091476	1091479	1091480	1091481	1091482	1091486	1091495	1091502	1091512	1091514	1091520	1091526	1091533	1091547	1091549	1091552
1091828	1091834	1091839	1091844	1091852	1091853	1091854	1091856	1091859	1091861	1091863	1091867	1091871	1091876	1091877	1091888	1091890	1091891	1091906	1091908	1091910	1091912	1091989	1091990	1092001	1092002	1092014	1092024	1092032	1092037	1092050	1092071	1092114	1092235	1092256	1092283	1092296	1092299	1092303	1092313	1092315	1092325	1092329	1092388	1092427	1092429	1092430	1092431	1092437	1092438
1092879	1092880	1092886	1092890	1092897	1092902	1092904	1092906	1092907	1092908	1092909	1092919	1092921	1092926	1092928	1092930	1092932	1092960	1092961	1092962	1092966	1092971	1092988	1093074	1093075	1093076	1093134	1093135	1093136	1093139	1093141	1093143	1093144	1093211	1093226	1093227	1093228	1093235	1093237	1093238	1093239	1093251	1093252	1093278	1093284	1093288	1093311	1093318	1093319	1093320
1093450	1093451	1093452	1093453	1093454	1093455	1093460	1093461	1093462	1093463	1093464	1093465	1093466	1093470	1093471	1093489	1093490	1093492	1093493	1093495	1093497	1093498	1093506	1093509	1093512	1093514	1093516	1093521	1093540	1093545	1093547	1093724	1093725	1093727	1093728	1093729	1093730	1093736	1093741	1093742	1093755	1093756	1093761	1093763	1093765	1093769	1093770	1093771	1093772	1093774
1093979	1093983	1093987	1093989	1094001	1094006	1094019	1094029	1094032	1094033	1094037	1094049	1094050	1094056	1094062	1094076	1094077	1094080	1094082	1094083	1094087	1094088	1094089	1094090	1094091	1094092	1094093	1094094	1094096	1094105	1094107	1094109	1094110	1094111	1094117	1094119	1094120	1094121	1094123	1094124	1094170	1094196	1094212	1094215	1094216	1094227	1094235	1094259	1094261	1094264
1094893	1094895	1094896	1094897	1094903	1094906	1094907	1094909	1094911	1094923	1094925	1094927	1094928	1094929	1094930	1094932	1094933	1094936	1094937	1094938	1094945	1094956	1094957	1094960	1094961	1094962	1094965	1094968	1094970	1094973	1094974	1094975	1094976	1094979	1094980	1094981	1095012	1095013	1095014	1095016	1095027	1095028	1095055	1095103	1095106	1095108	1095117	1095124	1095142	1095178
1096060	1096064	1096069	1096070	1096071	1096072	1096073	1096074	1096075	1096077	1096078	1096080	1096231	1096252	1096285	1096286	1096294	1096298	1096301	1096303	1096310	1096313	1096314	1096315	1096316	1096325	1096329	1096345	1096354	1096383	1096386	1096391	1096407	1096408	1096449	1096450	1096451	1096453	1096458	1096462	1096463	1096467	1096475	1096489	1096493	1096495	1096496	1096519	1096545	1096729
1097831	1097838	1097852	1097863	1097865	1097871	1097952	1097953	1098125	1098144	1098160	1098165	1098166	1098277	1098316	1098321	1098329	1098330	1098488	1098492	1098514	1098523	1098592	1098620	1098643	1098728	1098870	1098895	1098899	1098901	1098906	1098907	1099004	1099011	1099016	1099216	1099219	1099225	1099228	1099236	1099238	1099239	1099299	1099300	1099333	1099680	1099819	1099820	1099821	1099822
1101194	1101214	1101215	1101216	1101219	1101229	1101257	1101259	1101260	1101285	1101290	1101312	1101334	1101341	1101443	1101504	1101531	1101540	1101550	1101551	1101610	1101639	1101752	1101754	1101757	1101791	1101797	1101800	1101801	1101818	1101821	1101840	1101889	1101915	1101933	1101941	1101984	1102029	1102034	1102035	1102139	1102144	1102156	1102157	1102161	1102162	1102227	1102235	1102237	1102244
1103612	1103613	1103630	1103641	1103668	1103684	1103824	1103829	1103867	1103893	1103894	1103946	1103953	1103957	1104012	1104014	1104022	1104030	1104031	1104053	1104092	1104093	1104178	1104203	1104204	1104205	1104217	1104312	1104317	1104473	1104480	1104485	1104601	1104642	1104657	1104693	1104760	1104762	1104770	1104784	1104827	1104847	1104888	1104901	1104902	1104903	1105000	1105002	1105005	1105044
1106166	1106185	1106195	1106223	1106225	1106226	1106244	1106262	1106266	1106268	1106269	1106292	1106295	1106298	1106299	1106302	1106303	1106304	1106306	1106307	1106309	1106310	1106324	1106330	1106331	1106347	1106348	1106353	1106355	1106359	1106360	1106361	1106362	1106398	1106405	1106407	1106410	1106416	1106437	1106438	1106516	1106550	1106574	1106576	1106577	1106579	1106581	1106582	1106588	1106964
1107795	1107796	1107797	1107806	1107810	1107834	1107837	1107853	1107862	1107863	1107867	1107870	1107873	1107886	1107939	1108099	1108101	1108138	1108143	1108145	1108156	1108158	1108159	1108168	1108170	1108174	1108175	1108211	1108212	1108244	1108245	1108267	1108286	1108310	1108314	1108315	1108327	1108329	1108337	1108339	1108340	1108344	1108350	1108357	1108359	1108447	1108465	1108556	1108723	1108847
1111112	1111137	1111155	1111217	1111373	1111638	1111639	1111658	1111665	1111674	1111771	1111774	1111816	1111827	1111831	1111832	1111936	1111938	1111968	1111969	1112170	1112284	1112304	1112318	1112324	1112348	1112393	1112404	1112406	1112410	1112418	1112460	1112660	1112738	1112810	1112815	1112830	1112833	1112844	1112848	1112871	1112875	1112890	1112897	1112920	1112963	1112978	1113037	1113519	1113554
1114900	1114907	1114916	1114938	1115000	1115131	1115153	1115164	1115184	1115192	1115251	1115254	1115275	1115305	1115307	1115316	1115317	1115318	1115319	1115335	1115377	1115474	1115482	1115484	1115489	1115513	1115637	1115755	1115759	1115766	1115767	1115770	1115771	1115773	1115783	1115796	1115801	1115869	1115909	1115919	1115921	1115922	1115929	1115931	1115971	1115990	1116028	1116094	1116099	1116102
1117368	1117371	1117372	1117374	1117395	1117396	1117417	1117430	1117431	1117432	1117435	1117440	1117511	1117512	1117842	1117844	1117866	1117867	1117869	1117870	1117871	1117888	1117926	1117931	1117933	1117934	1117935	1117945	1117949	1117956	1117957	1117958	1117963	1117968	1117972	1117976	1117979	1117984	1117990	1118002	1118003	1118024	1118025	1118039	1118065	1118098	1118099	1118127	1118170	1118172
1119474	1119557	1119724	1119736	1119752	1119768	1119834	1119840	1119846	1119887	1119888	1119902	1119908	1119910	1119943	1119944	1119977	1120126	1120133	1120143	1120169	1120173	1120189	1120226	1120357	1120358	1120365	1120379	1120381	1120435	1120450	1120451	1120452	1120453	1120458	1120507	1120528	1120538	1120541	1120543	1120547	1120548	1120550	1120551	1120553	1120566	1120567	1120586	1120594	1120598
1121526	1121529	1121531	1121535	1121556	1121591	1121610	1121612	1121624	1121645	1121648	1121652	1121653	1121690	1121692	1121702	1121705	1121741	1121776	1121815	1121835	1121839	1121878	1121887	1121903	1121963	1121978	1122029	1122039	1122041	1122070	1122080	1122084	1122115	1122116	1122132	1122134	1122146	1122173	1122207	1122214	1122217	1122218	1122223	1122227	1122241	1122250	1122276	1122279	1122289
1124159	1124162	1124190	1124363	1124372	1124373	1124396	1124416	1124434	1124438	1124444	1124445	1124457	1124476	1124477	1124478	1124484	1124485	1124495	1124514	1124518	1124527	1124532	1124620	1124625	1124626	1124627	1124633	1124634	1124638	1124649	1124656	1124684	1124685	1124704	1124821	1125097	1125100	1125102	1125103	1125110	1125111	1125112	1125148	1125167	1125222	1125223	1125224	1125327	1125521
1128709	1128794	1128821	1128828	1128830	1128971	1128984	1129027	1129036	1129056	1129059	1129189	1129284	1129292	1129344	1129465	1129477	1129493	1129498	1129501	1129509	1129513	1129527	1129529	1129550	1129552	1129577	1129578	1129583	1129584	1129586	1129595	1129601	1129610	1129613	1129614	1129616	1129619	1129655	1129664	1129709	1129715	1129724	1129725	1129728	1129740	1129742	1129747	1129752	1129760
1130825	1130849	1130885	1130887	1130926	1130935	1130973	1130974	1130976	1130980	1130986	1131000	1131081	1131085	1131096	1131114	1131190	1131191	1131192	1131197	1131209	1131211	1131221	1131306	1131420	1131428	1131449	1131451	1131467	1131505	1131564	1131573	1131622	1131627	1131674	1131681	1131697	1131710	1131718	1131725	1131733	1131737	1131749	1131760	1131786	1131800	1131801	1131920	1131925	1131926
1132873	1132888	1132903	1132906	1132909	1132911	1132922	1132927	1132944	1132947	1132956	1132978	1132990	1133006	1133052	1133053	1133112	1133153	1133167	1133173	1133184	1133203	1133280	1133285	1133320	1133587	1133592	1133638	1134151	1134195	1134334	1134573	1134635	1134639	1134668	1134693	1134697	1134706	1134734	1134739	1134776	1134800	1134805	1134808	1134840	1134841	1134874	1134879	1134893	1134909
1136254	1136282	1136314	1136376	1136384	1136397	1136439	1136475	1136477	1136482	1136576	1136633	1136667	1136683	1136804	1136849	1136865	1136868	1136878	1136914	1136958	1136990	1137032	1137042	1137045	1137097	1137123	1137125	1137152	1137166	1137167	1137174	1137198	1137207	1137238	1137240	1137365	1137478	1137488	1137490	1137527	1137537	1137690	1137716	1137830	1137854	1137865	1137883	1137895	1137897
1139755	1139804	1139867	1139890	1139897	1139988	1140002	1140003	1140059	1140084	1140116	1140121	1140123	1140345	1140566	1140575	1140587	1140643	1140658	1140664	1140665	1140677	1140714	1140730	1140752	1140756	1140843	1140859	1140896	1141027	1141058	1141310	1141319	1141321	1141323	1141325	1141329	1141334	1141336	1141337	1141346	1141347	1141348	1141355	1141363	1141373	1141433	1141455	1141493	1141621
1143213	1143222	1143231	1143256	1143260	1143263	1143271	1143291	1143318	1143346	1143417	1143419	1143424	1143425	1143426	1143445	1143452	1143545	1143546	1143548	1143549	1143553	1143554	1143567	1143662	1143679	1143706	1143752	1143779	1143801	1143869	1143875	1143894	1143970	1143972	1144019	1144020	1144103	1144109	1144118	1144134	1144139	1144145	1144233	1144234	1144259	1144272	1144351	1144352	1144479
1146668	1146672	1146874	1146880	1146881	1146885	1146899	1146989	1147018	1147036	1147047	1147066	1147071	1147085	1147086	1147132	1147139	1147153	1147156	1147161	1147166	1147178	1147212	1147240	1147244	1147245	1147315	1147316	1147317	1147318	1147343	1147364	1147366	1147371	1147376	1147396	1147433	1147475	1147488	1147545	1147554	1147556	1147557	1147568	1147584	1147586	1147588	1147591	1147593	1147596
1148134	1148145	1148182	1148190	1148229	1148420	1148519	1148521	1148527	1148531	1148538	1148569	1148599	1148604	1148607	1148621	1148631	1148640	1148673	1148691	1148693	1148700	1148702	1148711	1148713	1148715	1148718	1148735	1148765	1148769	1148772	1148827	1148829	1148854	1148861	1148862	1148865	1148925	1148929	1148932	1149082	1149131	1149220	1149305	1149318	1149334	1149340	1149347	1149349	1149429
1150820	1150831	1150834	1150841	1150854	1150857	1150860	1150878	1150880	1150890	1150894	1150924	1150928	1150931	1150946	1150948	1150960	1150965	1150969	1151007	1151011	1151012	1151014	1151027	1151080	1151087	1151089	1151225	1151278	1151391	1151433	1151435	1151484	1151486	1151501	1151505	1151507	1151508	1151509	1151511	1151514	1151515	1151521	1151537	1151543	1151553	1151563	1151569	1151570	1151581
1152682	1152708	1152712	1152716	1152744	1152755	1152781	1152787	1152793	1152811	1152813	1152819	1152832	1152869	1152871	1152873	1152876	1152878	1152880	1152883	1152891	1152893	1152895	1152902	1152904	1152952	1152991	1153121	1153143	1153152	1153206	1153237	1153290	1153357	1153414	1153439	1153504	1153506	1153527	1153533	1153539	1153565	1153571	1153590	1153594	1153606	1153656	1153671	1153704	1153808
1155030	1155032	1155047	1155057	1155125	1155188	1155192	1155238	1155275	1155279	1155282	1155311	1155314	1155320	1155332	1155333	1155337	1155342	1155412	1155413	1155424	1155435	1155441	1155485	1155496	1155498	1155506	1155510	1155516	1155519	1155533	1156028	1156032	1156033	1156035	1156390	1156406	1156437	1156481	1156487	1156592	1156602	1156605	1156610	1156646	1156694	1156700	1156898	1157156	1157191
1158981	1159154	1159320	1159326	1159733	1159974	1159976	1159993	1159998	1159999	1160004	1160008	1160013	1160021	1160042	1160074	1160086	1160257	1160269	1160276	1160302	1160306	1160324	1160340	1160352	1160357	1160382	1160385	1160390	1160409	1160447	1160464	1160466	1160539	1160608	1160631	1160633	1160658	1160733	1160739	1160752	1160761	1160764	1160768	1160775	1160857	1160868	1160887	1160921	1160933
1163879	1163929	1163931	1163935	1163941	1163944	1163958	1164019	1164074	1164109	1164111	1164115	1164138	1164143	1164148	1164154	1164163	1164165	1164167	1164173	1164175	1164177	1164215	1164238	1164242	1164247	1164251	1164257	1164259	1164267	1164273	1164288	1164313	1164317	1164319	1164322	1164339	1164376	1164391	1164395	1164400	1164401	1164412	1164425	1164431	1164441	1164442	1164446	1164447	1164488
1165821	1165841	1165864	1165870	1165874	1165906	1165909	1165917	1165919	1165925	1165931	1165943	1165965	1165978	1165981	1165982	1166017	1166019	1166022	1166029	1166033	1166045	1166055	1166106	1166109	1166120	1166124	1166125	1166127	1166131	1166152	1166175	1166179	1166185	1166189	1166277	1166289	1166350	1166415	1166432	1166435	1166441	1166448	1166449	1166472	1166507	1166516	1166539	1166544	1166561
1168325	1168370	1168488	1168549	1168553	1168573	1168576	1168591	1168996	1169006	1169033	1169035	1169091	1169101	1169195	1169201	1169203	1169238	1169259	1169304	1169315	1169323	1169519	1169529	1169534	1169629	1169686	1169764	1169784	1169788	1169808	1169825	1169832	1169843	1169846	1169864	1169895	1169896	1169916	1169925	1170080	1170128	1170148	1170150	1170155	1170156	1170157	1170184	1170268	1170391
1172755	1172781	1172790	1172842	1172851	1172852	1172856	1172861	1172862	1172870	1172878	1172883	1172884	1172886	1172905	1172978	1173005	1173156	1173157	1173186	1173198	1173210	1173230	1173246	1173258	1173261	1173266	1173303	1173390	1173483	1173617	1173757	1173783	1173790	1173795	1173803	1173804	1173898	1173903	1173928	1173981	1173992	1173996	1174008	1174009	1174020	1174021	1174022	1174026	1174027
1175837	1175894	1175901	1175951	1175973	1176056	1176079	1176113	1176117	1176127	1176129	1176155	1176164	1176167	1176185	1176215	1176219	1176241	1176243	1176245	1176262	1176294	1176317	1176413	1176414	1176444	1176488	1176532	1176589	1176601	1176941	1176942	1176944	1176945	1176946	1176949	1176955	1176956	1176968	1176977	1176979	1176998	1177014	1177024	1177031	1177065	1177073	1177077	1177094	1177098
1179266	1179274	1179280	1179288	1179289	1179302	1179308	1179317	1179334	1179346	1179381	1179386	1179390	1179439	1179459	1179486	1179548	1179562	1179587	1179668	1179739	1179824	1179914	1180034	1180036	1180112	1180187	1180197	1180201	1180230	1180303	1180308	1180312	1180341	1180382	1180515	1180550	1180559	1180624	1180631	1180676	1180684	1180751	1180754	1180861	1180862	1180869	1180877	1180943	1180977
1183480	1183482	1183484	1183489	1183749	1183863	1183914	1183978	1183992	1184206	1184236	1184246	1184248	1184250	1184257	1184261	1184262	1184264	1184355	1184369	1184426	1184556	1184571	1184598	1184607	1184608	1184623	1184632	1184642	1184649	1184687	1184710	1184720	1184791	1184793	1184809	1185274	1185328	1185329	1185383	1185427	1185486	1185497	1185647	1185774	1185779	1185801	1185848	1185866	1185867
1187788	1187790	1187792	1187928	1187949	1187950	1187953	1187964	1187992	1188014	1188017	1188035	1188105	1188123	1188153	1188159	1188213	1188247	1188261	1188270	1188281	1188295	1188836	1188866	1188888	1188931	1189074	1189117	1189148	1189154	1189156	1189161	1189186	1189337	1189383	1189416	1189431	1189434	1189447	1189450	1189515	1189521	1189526	1189596	1189600	1189783	1189795	1189892	1189893	1189912
1191210	1191314	1191328	1191331	1191391	1191454	1191565	1191580	1191626	1191647	1191742	1191797	1191823	1191851	1191881	1191912	1191916	1192056	1192397	1192504	1192507	1192514	1192521	1192523	1192524	1192535	1192536	1192537	1192545	1192546	1192552	1192556	1192581	1192594	1192600	1192603	1192732	1192814	1192821	1192842	1192954	1193007	1193009	1193083	1193249	1193255	1193278	1193297	1193352	1193356
1201829	1201836	1201887	1201888	1201903	1201904	1201931	1201933	1201934	1201946	1201947	1201985	1201987	1201998	1202013	1202032	1202077	1202080	1202115	1202188	1202193	1202212	1202215	1202245	1202271	1202286	1202290	1202293	1202317	1202330	1202369	1202371	1202408	1202439	1202478	1202508	1202534	1202551	1202611	1202671	1202740	1202753	1202781	1202790	1202821	1202882	1203008	1203009	1203016	1203059
1204403	1204410	1204412	1204416	1204533	1204625	1204651	1204786	1204890	1204945	1204987	1204991	1205038	1205039	1205147	1205156	1205193	1205217	1205262	1205301	1205308	1205355	1205434	1205480	1205484	1205600	1205752	1205755	1205767	1205868	1205881	1205884	1205885	1205981	1206031	1206102	1206109	1206127	1206154	1206157	1206342	1206344	1206453	1206485	1206494	1206498	1206525	1206567	1206607	1206622
1207936	1207945	1207954	1207959	1207987	1207992	1208000	1208026	1208078	1208092	1208100	1208106	1208108	1208126	1208154	1208170	1208202	1208213	1208225	1208293	1208294	1208310	1208312	1208330	1208332	1208343	1208354	1208355	1208410	1208481	1208498	1208515	1208521	1208524	1208555	1208557	1208558	1208567	1208574	1208588	1208614	1208654	1208666	1208695	1208699	1208727	1208820	1208835	1209037	1209038
1210756	1210762	1210769	1210778	1210780	1210784	1210787	1210792	1210804	1210805	1210808	1210814	1210837	1210872	1210875	1210897	1210901	1210970	1210988	1210990	1211000	1211008	1211026	1211042	1211043	1211053	1211057	1211060	1211089	1211102	1211117	1211130	1211139	1211140	1211149	1211151	1211152	1211159	1211166	1211169	1211170	1211172	1211174	1211179	1211186	1211193	1211197	1211201	1211203	1211216
1212246	1212261	1212264	1212327	1212338	1212425	1212426	1212428	1212491	1212523	1212564	1212578	1212579	1212752	1212755	1212763	1212768	1212769	1212770	1212787	1213026	1213078	1213087	1213138	1213225	1213228	1213240	1213289	1213344	1213351	1213359	1213361	1213362	1213365	1213400	1213401	1213402	1213403	1213406	1213408	1213409	1213420	1213438	1213439	1213440	1213441	1213442	1213443	1213444	1213458
1214377	1214378	1214397	1214402	1214403	1214419	1214421	1214431	1214438	1214441	1214443	1214445	1214446	1214448	1214450	1214455	1214462	1214467	1214472	1214480	1214483	1214489	1214493	1214495	1214497	1214505	1214506	1214513	1214514	1214515	1214518	1214519	1214521	1214525	1214540	1214563	1214575	1214581	1214583	1214588	1214621	1214642	1214643	1214644	1214645	1214646	1214647	1214648	1214654	1214655
1216754	1216821	1216839	1216852	1216910	1216977	1216983	1216990	1216994	1217025	1217026	1217037	1217068	1217079	1217129	1217142	1217143	1217147	1217149	1217154	1217157	1217158	1217181	1217214	1217216	1217265	1217267	1217275	1217277	1217289	1217293	1217305	1217389	1217390	1217392	1217423	1217495	1217502	1217554	1217579	1217669	1217706	1217718	1217750	1217817	1217852	1217866	1217918	1218091	1218110
1219371	1219396	1219451	1219551	1219578	1219586	1219595	1219641	1219642	1219643	1219675	1219717	1219756	1219828	1219876	1219913	1219914	1219917	1219922	1219971	1220055	1220063	1220078	1220093	1220098	1220107	1220122	1220139	1220150	1220156	1220269	1220270	1220288	1220296	1220307	1220321	1220334	1220427	1220436	1220561	1220621	1220660	1220672	1220714	1220736	1220811	1220849	1220867	1220896	1220972
1222836	1222859	1222863	1222868	1222903	1222926	1222996	1223011	1223030	1223044	1223053	1223083	1223084	1223091	1223126	1223128	1223133	1223141	1223159	1223185	1223218	1223235	1223278	1223348	1223368	1223420	1223451	1223459	1223551	1223565	1223566	1223572	1223574	1223576	1223584	1223629	1223643	1223659	1223663	1223721	1223722	1223727	1223765	1223772	1223781	1223790	1223798	1223803	1223828	1223833
1224932	1224956	1224964	1224965	1224967	1224972	1225055	1225107	1225154	1225173	1225174	1225240	1225247	1225264	1225276	1225284	1225299	1225310	1225332	1225338	1225349	1225355	1225356	1225366	1225392	1225415	1225417	1225418	1225419	1225435	1225444	1225458	1225462	1225466	1225486	1225502	1225518	1225522	1225528	1225551	1225605	1225609	1225672	1225673	1225683	1225689	1225690	1225694	1225695	1225696
1226614	1226626	1226644	1226649	1226652	1226658	1226670	1226671	1226675	1226677	1226678	1226680	1226682	1226683	1226685	1226713	1226714	1226715	1226717	1226721	1226733	1226739	1226740	1226743	1226749	1226751	1226753	1226755	1226756	1226757	1226770	1226773	1226778	1226781	1226797	1226813	1226821	1226822	1226824	1226833	1226875	1226895	1226898	1226902	1226906	1226907	1226912	1226922	1226928	1226983
1228476	1228484	1228486	1228499	1228500	1228544	1228616	1228645	1228655	1228659	1228660	1228698	1228702	1228857	1228907	1228916	1228917	1228961	1228979	1229322	1229475	1229485	1229513	1229516	1229560	1229599	1229632	1229634	1229692	1229693	1229694	1229788	1229795	1229805	1229825	1229843	1229863	1229909	1229933	1230006	1230191	1230208	1230240	1230252	1230260	1230851	1230852	1230862	1230931	1230936
1232170	1232189	1232199	1232207	1232211	1232218	1232314	1232333	1232369	1232427	1232432	1232476	1232477	1232478	1232481	1232495	1232559	1232659	1232682	1232708	1232727	1232733	1232742	1232925	1232935	1232953	1232955	1233014	1233035	1233093	1233111	1233135	1233149	1233227	1233277	1233366	1233406	1233501	1233523	1233552	1233632	1233736	1233738	1233834	1233835	1233877	1233880	1233884	1233904	1233931
1234434	1234435	1234436	1234437	1234439	1234440	1234441	1234442	1234443	1234444	1234520	1234613	1234697	1234709	1234730	1234753	1234827	1234850	1234873	1234910	1234955	1234972	1234994	1235011	1235021	1235062	1235115	1235169	1235194	1235204	1235230	1235233	1235243	1235256	1235321	1235325	1235337	1235346	1235347	1235351	1235353	1235356	1235357	1235386	1235390	1235414	1235418	1235692	1235796	1235797
1236399	1236404	1236411	1236431	1236438	1236439	1236444	1236511	1236521	1236665	1236667	1236672	1236722	1236726	1236748	1236843	1236900	1236908	1236909	1236939	1236940	1236963	1236964	1236967	1236969	1236972	1236977	1236985	1237001	1237111	1237112	1237189	1237214	1237386	1237479	1237542	1237579	1237580	1237596	1237630	1237650	1237653	1237743	1237929	1237987	1237990	1238007	1238057	1238080	1238114
1240391	1240423	1240492	1240497	1240525	1240569	1240590	1240594	1240617	1240718	1240719	1240859	1240988	1241056	1241061	1241062	1241089	1241123	1241125	1241138	1241167	1241177	1241181	1241189	1241196	1241200	1241231	1241283	1241326	1241395	1241438	1241524	1241530	1241561	1241577	1241599	1241620	1241642	1241658	1241660	1241668	1241670	1241672	1241682	1241689	1241757	1241807	1241813	1241849	1241853
1242454	1242473	1242497	1242501	1242503	1242521	1242526	1242527	1242537	1242540	1242547	1242548	1242553	1242554	1242558	1242562	1242566	1242567	1242568	1242573	1242574	1242591	1242603	1242607	1242611	1242612	1242616	1242618	1242620	1242643	1242684	1242695	1242696	1242705	1242706	1242715	1242717	1242719	1242728	1242753	1242754	1242767	1242771	1242782	1242785	1242793	1242794	1242818	1242821	1242827
1243556	1243558	1243559	1243561	1243565	1243581	1243594	1243597	1243598	1243607	1243615	1243622	1243637	1243639	1243642	1243673	1243678	1243679	1243695	1243703	1243706	1243716	1243718	1243721	1243722	1243741	1243750	1243762	1243763	1243773	1243801	1243938	1243942	1243945	1243964	1243967	1243990	1243996	1244003	1244006	1244031	1244041	1244048	1244053	1244060	1244061	1244069	1244077	1244080	1244086
1244384	1244386	1244387	1244388	1244432	1244436	1244442	1244460	1244464	1244474	1244564	1244565	1244574	1244581	1244583	1244585	1244590	1244597	1244607	1244612	1244626	1244628	1244629	1244642	1244656	1244658	1244660	1244661	1244663	1244666	1244669	1244673	1244674	1244675	1244679	1244681	1244689	1244700	1244711	1244719	1244724	1244725	1244739	1244740	1244742	1244750	1244753	1244754	1244756	1244758
1245227	1245230	1245237	1245238	1245243	1245253	1245261	1245269	1245270	1245271	1245272	1245284	1245285	1245295	1245296	1245297	1245299	1245304	1245305	1245313	1245320	1245327	1245328	1245341	1245352	1245353	1245360	1245362	1245366	1245368	1245370	1245378	1245379	1245387	1245389	1245396	1245402	1245404	1245406	1245407	1245418	1245433	1245434	1245437	1245444	1245449	1245453	1245459	1245461	1245472
1245700	1245705	1245709	1245713	1245715	1245716	1245720	1245722	1245725	1245729	1245731	1245736	1245738	1245746	1245751	1245760	1245763	1245773	1245775	1245776	1245777	1245786	1245792	1245802	1245805	1245810	1245812	1245813	1245828	1245830	1245842	1245848	1245852	1245853	1245855	1245861	1245863	1245868	1245872	1245882	1245885	1245889	1245893	1245900	1245905	1245914	1245915	1245921	1245922	1245924
1246117	1246120	1246126	1246132	1246150	1246153	1246154	1246156	1246158	1246159	1246165	1246166	1246172	1246175	1246184	1246193	1246194	1246200	1246218	1246224	1246228	1246230	1246241	1246248	1246260	1246261	1246262	1246268	1246282	1246292	1246298	1246306	1246309	1246313	1246314	1246317	1246319	1246322	1246330	1246336	1246339	1246348	1246353	1246355	1246365	1246367	1246373	1246378	1246379	1246380
1246629	1246633	1246637	1246639	1246640	1246643	1246650	1246653	1246655	1246657	1246661	1246663	1246677	1246679	1246685	1246693	1246695	1246707	1246715	1246728	1246731	1246734	1246746	1246747	1246748	1246755	1246758	1246759	1246767	1246768	1246770	1246771	1246773	1246778	1246780	1246796	1246798	1246799	1246808	1246813	1246814	1246818	1246828	1246830	1246841	1246859	1246861	1246866	1246872	1246875
1247104	1247109	1247112	1247113	1247114	1247116	1247120	1247121	1247123	1247124	1247127	1247132	1247133	1247148	1247159	1247173	1247176	1247188	1247194	1247197	1247202	1247203	1247208	1247210	1247215	1247224	1247226	1247236	1247244	1247253	1247256	1247262	1247264	1247265	1247272	1247274	1247275	1247277	1247280	1247282	1247284	1247300	1247306	1247326	1247338	1247359	1247360	1247370	1247371	1247372
1247675	1247681	1247683	1247685	1247694	1247700	1247709	1247710	1247720	1247729	1247737	1247739	1247740	1247743	1247744	1247749	1247750	1247754	1247755	1247756	1247760	1247773	1247777	1247778	1247789	1247796	1247827	1247843	1247844	1247868	1247872	1247891	1247908	1247913	1247926	1247929	1247949	1247966	1247970	1247978	1247986	1247999	1248008	1248054	1248057	1248060	1248064	1248068	1248070	1248075
1248731	1248737	1248782	1248797	1248802	1248805	1248838	1248839	1248841	1248856	1248857	1248866	1248867	1248871	1248881	1248883	1248885	1248897	1248960	1248962	1248970	1248971	1248973	1248979	1248982	1248985	1248993	1248997	1248999	1249003	1249019	1249025	1249045	1249056	1249064	1249075	1249082	1249113	1249115	1249135	1249141	1249148	1249162	1249184	1249186	1249193	1249201	1249204	1249210	1249221
1249862	1249869	1249871	1249875	1249881	1249883	1249887	1249903	1249904	1249907	1249909	1249913	1249916	1249925	1249942	1249956	1249963	1249965	1249967	1249974	1249990	1249995	1250015	1250020	1250023	1250034	1250062	1250064	1250065	1250074	1250088	1250092	1250111	1250113	1250173	1250175	1250182	1250200	1250203	1250210	1250233	1250236	1250240	1250258	1250261	1250288	1250293	1250302	1250308	1250310
1250783	1250795	1250810	1250831	1250834	1250839	1250844	1250874	1250884	1250885	1250898	1250910	1250915	1250927	1250928	1250933	1250934	1250940	1250941	1250959	1250965	1250985	1250995	1251011	1251018	1251032	1251055	1251065	1251068	1251070	1251073	1251079	1251093	1251122	1251125	1251126	1251127	1251136	1251150	1251184	1251190	1251198	1251203	1251205	1251215	1251220	1251266	1251267	1251269	1251286
1251619	1251624	1251632	1251634	1251635	1251663	1251686	1251687	1251688	1251694	1251695	1251696	1251714	1251717	1251722	1251727	1251729	1251734	1251735	1251743	1251773	1251780	1251781	1251791	1251793	1251838	1251843	1251844	1251850	1251851	1251861	1251870	1251891	1251916	1251920	1251929	1251939	1251952	1251957	1251970	1251996	1251997	1252000	1252003	1252004	1252016	1252026	1252027	1252029	1252030
1252494	1252507	1252509	1252523	1252530	1252532	1252535	1252551	1252554	1252558	1252563	1252572	1252576	1252595	1252599	1252604	1252612	1252616	1252622	1252644	1252650	1252665	1252672	1252674	1252680	1252684	1252692	1252694	1252701	1252702	1252713	1252733	1252734	1252753	1252775	1252782	1252786	1252800	1252823	1252842	1252847	1252850	1252856	1252875	1252889	1252906	1252922	1252931	1252935	1252955
1253433	1253444	1253448	1253460	1253477	1253482	1253498	1253503	1253511	1253520	1253521	1253526	1253604	1253633	1253634	1253646	1253647	1253667	1253670	1253672	1253683	1253690	1253706	1253709	1253719	1253736	1253744	1253767	1253774	1253782	1253790	1253803	1253806	1253830	1253844	1253850	1253864	1253870	1253885	1253909	1253910	1253915	1253935	1253962	1254014	1254022	1254029	1254031	1254035	1254036
1254612	1254616	1254617	1254620	1254624	1254635	1254636	1254639	1254644	1254645	1254646	1254653	1254654	1254657	1254675	1254681	1254683	1254709	1254758	1254761	1254764	1254800	1254809	1254815	1254857	1254872	1254875	1254878	1254896	1254930	1254934	1254960	1254961	1254963	1254973	1254984	1255028	1255032	1255045	1255085	1255102	1255139	1255159	1255215	1255219	1255233	1255242	1255260	1255271	1255308
1256029	1256034	1256050	1256076	1256078	1256095	1256107	1256112	1256117	1256124	1256130	1256158	1256172	1256176	1256177	1256185	1256186	1256204	1256216	1256222	1256251	1256253	1256254	1256261	1256265	1256270	1256332	1256335	1256340	1256349	1256380	1256383	1256402	1256404	1256412	1256424	1256425	1256430	1256453	1256456	1256468	1256472	1256516	1256527	1256540	1256544	1256547	1256553	1256576	1256582
1257122	1257131	1257137	1257138	1257142	1257153	1257159	1257160	1257172	1257174	1257179	1257184	1257206	1257224	1257225	1257226	1257244	1257248	1257250	1257284	1257306	1257314	1257315	1257327	1257337	1257338	1257362	1257372	1257373	1257377	1257379	1257381	1257387	1257397	1257398	1257401	1257433	1257437	1257441	1257445	1257466	1257476	1257502	1257512	1257514	1257518	1257531	1257542	1257549	1257553
1258161	1258166	1258192	1258197	1258198	1258199	1258210	1258213	1258220	1258223	1258225	1258235	1258236	1258242	1258251	1258258	1258272	1258280	1258283	1258290	1258302	1258305	1258309	1258311	1258313	1258314	1258323	1258327	1258340	1258345	1258349	1258368	1258375	1258379	1258386	1258398	1258402	1258413	1258415	1258426	1258440	1258446	1258447	1258480	1258491	1258492	1258496	1258497	1258518	1258523
1259098	1259103	1259105	1259115	1259129	1259130	1259131	1259136	1259137	1259153	1259154	1259173	1259180	1259192	1259195	1259197	1259207	1259240	1259244	1259261	1259262	1259263	1259308	1259343	1259346	1259349	1259358	1259369	1259370	1259371	1259379	1259383	1259390	1259392	1259406	1259407	1259409	1259415	1259433	1259437	1259441	1259448	1259451	1259459	1259460	1259463	1259476	1259482	1259495	1259502
1259978	1259980	1259985	1259994	1260000	1260008	1260036	1260039	1260040	1260055	1260064	1260066	1260067	1260077	1260091	1260097	1260099	1260101	1260102	1260107	1260111	1260116	1260121	1260127	1260284	1260301	1260312	1260384	1260556	1260588	1260661	1260692	1260713	1260724	1260725	1260737	1260743	1260744	1260746	1260870	1260914	1260920	1260923	1260927	1260931	1260937	1260938	1260943	1260980	1260993
1261733	1261736	1261743	1261749	1261752	1261778	1261783	1261792	1261800	1261815	1261822	1261829	1261842	1261853	1261854	1261860	1261872	1261884	1261892	1261894	1261908	1261917	1261932	1261934	1261935	1261937	1261944	1261950	1261952	1261960	1261961	1261965	1261978	1261984	1261994	1262004	1262012	1262031	1262032	1262046	1262055	1262080	1262082	1262135	1262141	1262149	1262152	1262164	1262175	1262190
1262756	1262765	1262768	1262770	1262772	1262775	1262778	1262781	1262804	1262811	1262812	1262815	1262820	1262825	1262837	1262854	1262866	1262873	1262875	1262877	1262879	1262881	1262882	1262884	1262888	1262889	1262906	1262912	1262919	1262920	1262921	1262928	1262929	1262944	1262951	1262956	1262969	1262976	1263007	1263021	1263030	1263051	1263064	1263065	1263066	1263068	1263070	1263073	1263080	1263081
1263454	1263456	1263476	1263478	1263493	1263503	1263508	1263514	1263550	1263556	1263560	1263562	1263570	1263574	1263575	1263586	1263593	1263596	1263600	1263609	1263614	1263621	1263622	1263630	1263637	1263645	1263646	1263648	1263653	1263672	1263683	1263687	1263723	1263726	1263727	1263733	1263758	1263771	1263795	1263816	1263822	1263829	1263837	1263850	1263893	1263894	1263897	1263914	1263915	1263930
1264528	1264530	1264532	1264561	1264577	1264593	1264604	1264627	1264779	1264790	1264791	1264813	1264840	1264900	1264902	1264904	1264905	1264922	1264934	1264941	1264947	1264955	1264962	1264964	1265007	1265012	1265015	1265021	1265039	1265057	1265062	1265073	1265083	1265108	1265137	1265151	1265172	1265180	1265255	1265263	1265264	1265276	1265289	1265297	1265302	1265303	1265320	1265339	1265354	1265375
1265958	1265960	1265989	1265998	1266017	1266032	1266057	1266077	1266083	1266090	1266096	1266101	1266105	1266131	1266136	1266167	1266178	1266187	1266194	1266204	1266229	1266290	1266291	1266293	1266303	1266316	1266325	1266345	1266350	1266353	1266360	1266364	1266366	1266369	1266375	1266385	1266388	1266395	1266411	1266413	1266427	1266440	1266448	1266452	1266457	1266459	1266460	1266461	1266465	1266472
1267558	1267630	1267643	1267671	1267679	1267680	1267684	1267694	1267712	1267735	1267737	1267747	1267758	1267760	1267761	1267765	1267782	1267789	1267790	1267811	1267827	1267828	1267829	1267830	1267852	1267855	1267856	1267868	1267907	1267908	1267915	1267916	1267917	1267963	1267978	1268376	1268379	1268380	1268818	1268997	1268999	1269176	1269230	1269245	1269291	1269420	1269436	1269494	1269499	1269520
1272562	1272590	1272600	1272637	1272678	1272696	1272711	1272723	1272740	1272766	1272770	1272810	1272813	1272823	1272945	1272957	1272980	1273016	1273132	1273164	1273259	1273270	1273295	1273296	1273302	1273385	1273390	1273411	1273422	1273744	1273880	1273889	1274107	1274192	1274193	1274209	1274334	1274337	1274397	1274431	1274511	1274512	1274950	1275127	1275683	1275690	1275696	1275697	1275783	1275838
1278251	1278259	1278274	1278413	1278510	1278589	1278597	1278620	1278630	1278654	1278734	1279053	1279138	1279154	1279155	1279431	1279661	1279674	1279727	1279742	1279745	1279756	1279768	1279828	1279850	1279853	1279860	1279864	1279885	1279895	1279932	1279973	1280173	1280177	1280196	1280293	1280312	1280376	1280377	1280384	1280447	1280448	1280473	1280475	1280563	1280564	1280585	1280851	1280861	1280881
1283095	1283104	1283156	1283398	1283412	1283422	1283486	1283502	1283516	1283635	1283751	1284026	1284094	1284153	1284154	1284155	1284169	1284204	1284208	1284303	1284314	1284323	1284327	1284329	1284337	1284372	1284508	1284554	1284591	1284704	1284790	1284856	1284862	1284909	1284913	1284999	1285031	1285074	1285137	1285138	1285219	1285220	1285221	1285237	1285279	1285300	1285301	1285343	1285419	1285428
1287415	1287424	1287455	1287458	1287502	1287557	1287570	1287582	1287591	1287629	1287632	1287633	1287636	1287647	1287648	1287668	1287683	1287692	1287693	1287724	1287742	1287749	1287754	1287771	1287776	1287796	1287804	1287821	1287825	1287838	1287840	1287844	1287855	1287856	1287871	1287877	1287903	1287907	1287917	1287918	1287952	1287957	1287969	1287979	1287984	1288004	1288007	1288012	1288013	1288017
1288666	1288674	1288675	1288686	1288687	1288695	1288697	1288702	1288703	1288712	1288714	1288753	1288785	1288791	1288812	1288816	1288829	1288833	1288834	1288839	1288847	1288855	1288870	1288879	1288891	1288938	1288943	1288955	1288960	1288970	1288978	1288984	1288986	1289003	1289010	1289024	1289028	1289067	1289072	1289084	1289087	1289105	1289142	1289155	1289158	1289162	1289163	1289164	1289166	1289171
1289925	1289926	1289928	1290001	1290007	1290039	1290053	1290059	1290076	1290100	1290119	1290133	1290134	1290156	1290165	1290193	1290197	1290207	1290210	1290276	1290336	1290337	1290352	1290363	1290366	1290368	1290444	1290458	1290492	1290529	1290567	1290573	1290664	1290683	1290684	1290697	1290714	1290765	1290769	1290799	1290899	1290900	1290902	1290930	1290941	1290953	1290998	1291000	1291022	1291048
1291811	1291835	1291921	1291961	1291964	1291981	1292005	1292029	1292039	1292046	1292057	1292076	1292085	1292093	1292108	1292111	1292117	1292135	1292138	1292142	1292146	1292163	1292193	1292194	1292201	1292236	1292260	1292272	1292276	1292281	1292288	1292294	1292313	1292315	1292318	1292322	1292323	1292336	1292350	1292369	1292429	1292449	1292460	1292479	1292481	1292483	1292494	1292499	1292507	1292521
1293322	1293360	1293374	1293379	1293387	1293411	1293415	1293420	1293430	1293454	1293458	1293489	1293505	1293529	1293548	1293582	1293585	1293594	1293615	1293621	1293625	1293631	1293648	1293658	1293666	1293669	1293677	1293729	1293762	1293763	1293777	1293810	1293817	1293819	1293832	1293833	1293846	1293859	1293861	1293886	1293889	1293902	1293939	1293953	1293958	1293981	1294017	1294021	1294108	1294110
1294585	1294601	1294633	1294670	1294684	1294727	1294737	1294757	1294764	1294766	1294784	1294797	1294802	1294812	1294813	1294815	1294819	1294827	1294840	1294862	1294865	1294866	1294867	1294874	1294876	1294881	1294884	1294912	1294921	1294933	1294940	1294959	1294961	1294981	1295002	1295005	1295033	1295041	1295053	1295070	1295075	1295086	1295087	1295134	1295158	1295190	1295194	1295214	1295225	1295242
1295703	1295708	1295732	1295754	1295756	1295789	1295791	1295794	1295810	1295821	1295844	1295868	1295871	1295907	1295946	1295953	1295958	1295977	1295978	1296005	1296008	1296011	1296035	1296067	1296071	1296132	1296139	1296142	1296154	1296192	1296193	1296194	1296199	1296211	1296249	1296251	1296266	1296269	1296278	1296291	1296306	1296309	1296326	1296368	1296389	1296394	1296417	1296449	1296454	1296508
1297210	1297211	1297218	1297223	1297226	1297284	1297290	1297295	1297296	1297329	1297339	1297363	1297375	1297406	1297407	1297416	1297421	1297443	1297445	1297453	1297475	1297481	1297523	1297543	1297595	1297596	1297603	1297627	1297632	1297668	1297780	1297783	1297801	1297846	1297856	1297873	1297878	1297890	1297913	1297937	1297948	1297960	1298000	1298001	1298005	1298014	1298055	1298059	1298069	1298081
1298622	1298643	1298674	1298699	1298704	1298712	1298773	1298782	1298827	1298832	1298840	1298848	1298869	1298874	1298878	1298897	1298924	1298953	1298985	1298995	1299021	1299041	1299052	1299088	1299110	1299119	1299127	1299164	1299166	1299173	1299183	1299185	1299192	1299194	1299214	1299220	1299265	1299274	1299275	1299279	1299316	1299320	1299351	1299361	1299389	1299402	1299412	1299413	1299441	1299465
1300319	1300325	1300329	1300331	1300334	1300347	1300364	1300378	1300379	1300403	1300404	1300413	1300454	1300461	1300486	1300495	1300497	1300507	1300515	1300520	1300533	1300548	1300555	1300571	1300572	1300581	1300595	1300606	1300610	1300615	1300622	1300651	1300682	1300684	1300688	1300697	1300699	1300712	1300759	1300764	1300769	1300773	1300837	1300840	1300877	1300895	1300897	1300916	1300948	1300965
1301626	1301634	1301637	1301648	1301658	1301683	1301689	1301702	1301707	1301784	1301789	1301790	1301791	1301800	1301802	1301808	1301809	1301810	1301812	1301813	1301815	1301821	1301836	1301849	1301867	1301870	1301881	1301894	1301900	1301910	1301934	1301937	1301976	1302019	1302021	1302022	1302038	1302040	1302053	1302058	1302067	1302072	1302075	1302077	1302078	1302080	1302084	1302088	1302100	1302102
1303230	1303248	1303250	1303251	1303299	1303328	1303342	1303358	1303359	1303386	1303389	1303417	1303437	1303477	1303494	1303531	1303546	1303570	1303635	1303654	1303684	1303714	1303721	1303751	1303782	1303787	1303801	1303815	1303825	1303829	1303838	1303882	1303890	1303909	1303914	1303935	1303969	1304014	1304048	1304049	1304072	1304074	1304080	1304083	1304100	1304145	1304148	1304164	1304167	1304191
1305474	1305492	1305500	1305511	1305519	1305552	1305587	1305605	1305618	1305639	1305658	1305669	1305717	1305726	1305730	1305753	1305755	1305812	1305820	1305832	1305851	1305863	1305910	1305912	1305919	1305934	1305949	1305956	1305960	1305978	1306000	1306016	1306028	1306035	1306043	1306076	1306081	1306104	1306134	1306156	1306168	1306183	1306204	1306210	1306211	1306212	1306224	1306250	1306251	1306259
1306936	1306940	1306942	1306946	1306962	1306963	1307002	1307031	1307071	1307078	1307095	1307103	1307135	1307209	1307216	1307220	1307256	1307268	1307269	1307276	1307323	1307341	1307368	1307382	1307393	1307408	1307421	1307424	1307439	1307442	1307465	1307468	1307470	1307500	1307505	1307514	1307532	1307536	1307562	1307587	1307598	1307626	1307654	1307706	1307709	1307710	1307716	1307736	1307800	1307809
1308906	1308918	1308938	1308956	1308958	1308990	1309006	1309030	1309065	1309069	1309113	1309122	1309133	1309237	1309244	1309271	1309300	1309362	1309367	1309387	1309398	1309422	1309437	1309451	1309454	1309461	1309471	1309483	1309484	1309500	1309509	1309516	1309520	1309539	1309556	1309591	1309596	1309611	1309650	1309665	1309676	1309687	1309697	1309706	1309747	1309768	1309777	1309824	1309858	1309875
1310627	1310640	1310665	1310668	1310670	1310679	1310685	1310712	1310735	1310757	1310764	1310800	1310812	1310886	1310900	1310913	1310943	1310944	1310952	1310987	1311013	1311090	1311116	1311120	1311142	1311164	1311183	1311220	1311229	1311254	1311286	1311289	1311300	1311301	1311354	1311429	1311440	1311451	1311459	1311504	1311513	1311520	1311535	1311566	1311579	1311656	1311663	1311679	1311735	1311776
1312855	1312891	1312912	1312921	1312925	1312940	1312948	1312969	1312999	1313004	1313016	1313021	1313100	1313119	1313145	1313167	1313185	1313207	1313208	1313215	1313238	1313274	1313295	1313298	1313303	1313311	1313317	1313347	1313380	1313390	1313393	1313404	1313412	1313417	1313458	1313460	1313486	1313487	1313499	1313511	1313521	1313537	1313539	1313542	1313550	1313557	1313577	1313581	1313586	1313606
1314309	1314313	1314318	1314327	1314329	1314335	1314336	1314337	1314338	1314349	1314371	1314375	1314386	1314388	1314389	1314399	1314405	1314410	1314422	1314429	1314430	1314443	1314466	1314468	1314470	1314471	1314515	1314517	1314518	1314526	1314547	1314599	1314610	1314625	1314628	1314635	1314677	1314692	1314720	1314731	1314751	1314763	1314765	1314771	1314791	1314793	1314808	1314815	1314825	1314833
1315612	1315619	1315623	1315659	1315700	1315708	1315714	1315716	1315748	1315768	1315772	1315800	1315808	1315810	1315815	1315828	1315831	1315834	1315836	1315872	1315922	1315938	1315968	1315980	1315988	1316027	1316029	1316030	1316045	1316051	1316052	1316065	1316078	1316101	1316104	1316121	1316149	1316171	1316176	1316213	1316232	1316233	1316236	1316259	1316290	1316301	1316328	1316336	1316338	1316347
1317175	1317186	1317192	1317233	1317260	1317272	1317357	1317372	1317387	1317425	1317476	1317485	1317507	1317528	1317585	1317599	1317705	1317725	1317737	1317768	1317849	1317857	1317866	1317965	1318054	1318151	1318207	1318215	1318257	1318258	1318293	1318307	1318310	1318327	1318332	1318352	1318356	1318357	1318371	1318386	1318439	1318538	1318547	1318591	1318606	1318639	1318662	1318703	1318744	1318798
1319487	1319493	1319506	1319508	1319515	1319544	1319561	1319563	1319569	1319582	1319586	1319630	1319645	1319649	1319658	1319695	1319701	1319707	1319709	1319718	1319728	1319732	1319777	1319793	1319814	1319878	1319884	1319898	1319901	1319933	1319945	1319970	1319993	1320054	1320069	1320084	1320100	1320113	1320138	1320157	1320167	1320178	1320228	1320248	1320268	1320284	1320416	1320432	1320448	1320458
1321523	1321526	1321581	1321588	1321611	1321618	1321645	1321657	1321663	1321677	1321687	1321747	1321753	1321754	1321784	1321801	1321974	1321983	1322017	1322053	1322062	1322069	1322096	1322110	1322118	1322134	1322169	1322177	1322187	1322277	1322301	1322321	1322325	1322375	1322381	1322418	1322511	1322556	1322658	1322671	1322682	1322695	1322716	1322742	1322771	1322777	1322784	1322793	1322794	1322799
1324868	1324870	1324874	1324890	1325000	1325022	1325056	1325091	1325092	1325115	1325129	1325150	1325159	1325191	1325215	1325216	1325284	1325285	1325325	1325343	1325383	1325387	1325392	1325393	1325401	1325425	1325433	1325444	1325453	1325504	1325560	1325582	1325691	1325707	1325708	1325758	1325794	1325807	1325815	1325819	1325822	1325823	1325865	1325875	1325894	1325899	1325905	1325942	1325945	1325965
1327421	1327483	1327487	1327499	1327533	1327534	1327541	1327547	1327568	1327590	1327610	1327626	1327634	1327653	1327665	1327701	1327702	1327711	1327762	1327783	1327800	1327814	1327816	1327876	1327881	1327885	1327887	1327896	1327901	1327902	1327903	1327906	1327917	1327919	1327979	1328006	1328056	1328059	1328065	1328093	1328119	1328142	1328153	1328197	1328217	1328288	1328337	1328344	1328384	1328402
1329431	1329446	1329463	1329510	1329521	1329541	1329577	1329592	1329609	1329648	1329718	1329774	1329828	1329832	1329834	1329847	1329926	1329980	1330022	1330056	1330119	1330131	1330165	1330177	1330191	1330270	1330278	1330292	1330319	1330364	1330451	1330453	1330517	1330533	1330539	1330545	1330547	1330569	1330600	1330642	1330651	1330685	1330700	1330701	1330721	1330757	1330763	1330813	1330817	1330887
1332103	1332104	1332152	1332179	1332213	1332258	1332275	1332281	1332299	1332352	1332381	1332395	1332429	1332433	1332442	1332453	1332468	1332474	1332542	1332558	1332572	1332587	1332617	1332631	1332652	1332670	1332671	1332678	1332683	1332709	1332728	1332750	1332751	1332881	1332897	1332906	1332907	1332911	1332916	1332923	1332958	1332959	1333016	1333026	1333106	1333163	1333190	1333327	1333336	1333464
1336020	1336073	1336190	1336233	1336265	1336288	1336314	1336337	1336342	1336353	1336425	1336623	1336663	1336676	1336737	1336753	1336760	1336800	1336836	1336857	1336864	1336889	1336904	1336924	1336990	1337035	1337038	1337080	1337084	1337099	1337112	1337138	1337150	1337224	1337232	1337323	1337346	1337412	1337443	1337489	1337495	1337504	1337533	1337611	1337626	1337637	1337640	1337759	1338027	1338039
1340147	1340159	1340180	1340189	1340199	1340250	1340357	1340378	1340381	1340407	1340458	1340468	1340477	1340543	1340551	1340554	1340610	1340675	1340697	1340719	1340783	1340822	1340935	1340970	1340978	1340979	1341004	1341058	1341065	1341093	1341096	1341098	1341111	1341281	1341311	1341381	1341629	1341717	1341811	1341878	1341927	1342005	1342009	1342038	1342053	1342143	1342167	1342181	1342192	1342233
1344010	1344030	1344039	1344047	1344132	1344193	1344243	1344267	1344279	1344304	1344312	1344401	1344463	1344474	1344475	1344480	1344487	1344577	1344581	1344593	1344596	1344628	1344657	1344672	1344686	1344689	1344722	1344723	1344739	1344872	1344905	1344941	1344990	1344992	1345009	1345012	1345035	1345038	1345052	1345057	1345060	1345068	1345082	1345088	1345107	1345130	1345163	1345187	1345238	1345254
1346613	1346615	1346631	1346651	1346655	1346695	1346717	1346721	1346745	1346792	1346808	1346837	1346843	1346846	1346847	1346866	1346910	1346953	1346972	1347022	1347073	1347077	1347088	1347121	1347156	1347165	1347240	1347304	1347335	1347368	1347412	1347475	1347479	1347485	1347532	1347560	1347617	1347643	1347715	1347756	1347758	1347759	1347804	1347824	1347913	1347928	1348125	1348179	1348243	1348255
1350527	1350539	1350575	1350585	1350702	1350714	1350739	1350746	1350777	1350803	1350847	1350909	1350941	1351137	1351222	1351262	1351403	1351419	1351583	1351925	1352002	1352009	1352026	1352042	1352093	1352103	1352104	1352154	1352158	1352187	1352196	1352258	1352303	1352319	1352370	1352395	1352404	1352451	1352473	1352540	1352587	1352598	1352622	1352664	1352703	1352716	1352741	1352798	1352800	1352883
1355613	1355631	1355632	1355635	1355640	1355658	1355689	1355692	1355709	1355735	1355763	1355806	1355812	1355814	1355863	1355891	1355914	1355930	1355934	1355955	1355960	1355983	1356021	1356115	1356173	1356215	1356260	1356269	1356290	1356309	1356333	1356335	1356336	1356345	1356376	1356383	1356461	1356465	1356516	1356730	1356784	1356857	1356871	1356906	1356907	1357132	1357171	1357172	1357190	1357308
1358989	1359070	1359156	1359161	1359190	1359240	1359284	1359347	1359420	1359423	1359438	1359481	1359639	1359710	1359955	1359962	1360125	1360413	1360462	1360490	1360579	1360598	1360629	1360693	1360698	1360701	1360705	1360706	1360708	1360710	1360715	1360716	1360720	1360764	1360786	1360838	1360847	1360856	1360932	1360981	1360988	1361000	1361026	1361027	1361091	1361093	1361107	1361133	1361150	1361153
1363628	1363670	1363691	1363714	1363715	1363774	1363799	1363858	1363861	1363886	1363889	1363897	1363961	1363991	1363999	1364012	1364066	1364090	1364199	1364321	1364364	1364552	1364583	1364686	1364716	1364727	1364765	1364778	1364846	1364854	1364857	1364863	1364876	1364890	1364917	1364946	1365019	1365020	1365091	1365121	1365122	1365123	1365179	1365202	1365238	1365275	1365358	1365360	1365399	1365409
1367537	1367557	1367566	1367581	1367633	1367645	1367663	1367688	1367702	1367771	1367782	1367790	1367800	1367850	1367866	1367983	1367993	1367999	1368140	1368178	1368209	1368249	1368253	1368271	1368283	1368289	1368296	1368313	1368415	1368509	1368511	1368524	1368581	1368597	1368625	1368631	1368638	1368716	1368817	1368835	1368971	1369060	1369114	1369151	1369283	1369324	1369330	1369361	1369404	1369409
1371138	1371146	1371162	1371168	1371243	1371253	1371284	1371285	1371299	1371306	1371333	1371384	1371412	1371413	1371449	1371459	1371495	1371498	1371502	1371522	1371525	1371564	1371583	1371626	1371654	1371669	1371695	1371703	1371821	1371886	1372037	1372063	1372130	1372159	1372184	1372362	1372434	1372559	1373010	1373012	1373015	1373123	1373154	1373207	1373294	1373312	1373334	1373485	1373486	1373518
1375186	1375398	1375407	1375412	1375414	1375420	1375455	1375485	1375607	1375610	1375624	1375626	1375643	1375657	1375694	1375723	1375742	1375745	1375750	1375770	1375907	1376033	1376041	1376058	1376160	1376190	1376206	1376210	1376242	1376272	1376354	1376370	1376387	1376406	1376413	1376447	1376450	1376452	1376462	1376492	1376682	1376683	1376711	1376803	1376807	1376821	1376832	1376842	1376847	1376848
1377781	1377800	1377821	1377831	1377840	1377841	1377843	1377856	1377865	1377876	1377897	1377910	1377935	1377936	1378026	1378052	1378094	1378131	1378144	1378145	1378149	1378271	1378292	1378293	1378298	1378307	1378308	1378337	1378338	1378406	1378417	1378435	1378451	1378506	1378615	1378646	1378678	1378689	1378690	1378768	1378769	1378785	1378789	1378834	1378885	1378919	1378950	1378994	1379009	1379010
1379996	1380164	1380165	1380195	1380205	1380290	1380355	1380388	1380392	1380424	1380425	1380463	1380474	1380529	1380682	1380683	1380689	1380741	1380835	1380841	1380879	1380882	1380883	1380890	1380898	1380912	1380946	1380986	1381033	1381051	1381187	1381275	1381298	1381359	1381466	1381557	1381590	1381616	1381656	1381676	1381789	1381834	1381836	1381903	1381916	1381922	1382009	1382010	1382033	1382112
1383774	1383775	1383778	1383782	1383784	1383795	1383822	1383832	1383834	1383835	1383884	1383901	1383914	1384107	1384108	1384156	1384207	1384245	1384263	1384413	1384463	1384831	1384927	1385037	1385045	1385049	1385107	1385138	1385273	1385343	1385360	1385458	1385726	1385799	1385839	1385849	1385890	1385921	1386060	1386085	1386229	1386332	1386410	1386512	1386569	1386650	1386669	1386686	1386779	1386804
1388851	1388911	1389055	1389080	1389133	1389181	1389211	1389244	1389349	1389351	1389352	1389547	1389577	1389597	1389599	1389664	1389675	1389755	1389785	1389857	1389931	1389939	1390051	1390207	1390313	1390454	1390457	1390606	1390695	1390721	1390825	1390940	1390982	1391039	1391195	1391250	1391253	1391316	1391381	1391391	1391478	1391491	1391495	1391573	1391577	1391579	1391706	1391785	1391813	1391881
1395238	1395367	1395397	1395471	1395543	1395591	1395695	1395875	1395884	1395898	1396185	1396213	1396345	1396566	1396628	1396640	1396643	1396924	1396983	1396986	1397035	1397053	1397082	1397086	1397125	1397223	1397247	1397278	1397279	1397292	1397416	1397504	1397526	1397542	1397543	1397551	1397552	1397611	1397715	1397732	1397770	1397809	1397815	1397839	1397851	1397860	1397869	1397951	1397993	1398027
1399779	1399783	1399856	1399896	1399900	1399901	1399940	1399978	1400028	1400074	1400099	1400145	1400151	1400156	1400163	1400270	1400297	1400299	1400316	1400460	1400462	1400473	1400626	1400629	1400652	1400670	1400711	1400717	1400789	1400831	1400841	1400928	1400955	1400972	1400994	1400999	1401022	1401057	1401068	1401110	1401153	1401180	1401401	1401432	1401684	1401879	1401921	1401960	1401961	1402070
1409689	1409749	1409753	1409776	1409797	1409798	1409855	1409857	1409877	1409946	1410147	1410235	1410254	1410258	1410264	1412618	1412792	1412811	1413518	1413556	1414353	1414396	1414561	1414593	1414750	1414936	1414939	1414940	1414959	1414988	1415045	1415059	1415062	1415108	1415171	1415182	1415329	1415332	1415361	1415369	1415429	1415440	1415442	1415522	1415680	1415723	1415737	1415779	1415832	1416003
1418293	1418314	1418363	1418401	1418465	1418588	1418621	1418622	1418697	1418715	1418739	1418761	1418955	1418961	1418997	1419029	1419115	1419129	1419152	1419200	1419214	1419318	1419418	1419478	1419485	1419534	1419555	1419588	1419600	1419640	1419747	1419787	1419810	1419822	1419834	1419882	1419903	1419951	1419981	1420014	1420064	1420087	1420133	1420246	1420272	1420298	1420319	1420346	1420362	1420394
1422545	1422565	1422589	1422604	1422606	1422653	1422791	1422830	1422878	1422904	1422912	1422952	1422958	1423132	1423203	1423235	1423270	1423324	1423406	1423408	1423418	1423438	1423439	1423512	1423527	1423600	1423643	1423705	1423725	1423773	1423840	1423853	1423969	1423991	1424068	1424069	1424079	1424114	1424128	1424245	1424251	1424299	1424303	1424316	1424740	1424762	1424798	1424828	1424829	1424854
1428464	1428476	1428515	1428538	1428541	1428544	1428553	1428578	1428580	1428595	1428602	1428603	1428621	1428628	1428634	1428639	1428687	1428691	1428693	1428696	1428698	1428707	1428709	1428855	1428869	1428872	1428874	1428875	1428895	1428926	1428933	1428955	1428959	1428962	1428995	1429004	1429006	1429007	1429008	1429009	1429044	1429056	1429063	1429066	1429068	1429070	1429079	1429082	1429102	1429106
1430370	1430426	1430433	1430464	1430471	1430479	1430491	1430493	1430494	1430513	1430532	1430541	1430553	1430574	1430631	1430787	1430797	1430837	1430845	1430852	1430857	1430976	1431135	1431141	1431142	1431150	1431151	1431154	1431156	1431159	1431167	1431192	1431274	1431318	1431322	1431328	1431334	1431336	1431339	1431342	1431344	1431346	1431347	1431364	1431365	1431538	1431718	1431722	1431724	1431905
1432949	1432986	1432994	1433001	1433005	1433019	1433021	1433038	1433079	1433123	1433144	1433164	1433187	1433188	1433190	1433194	1433196	1433202	1433203	1433207	1433213	1433285	1433287	1433302	1433303	1433312	1433329	1433330	1433359	1433375	1433387	1433534	1433547	1433555	1433570	1433577	1433582	1433583	1433589	1433590	1433607	1433616	1433621	1433623	1433629	1433630	1433693	1433695	1433697	1433698
1435073	1435077	1435078	1435081	1435083	1435085	1435088	1435093	1435094	1435103	1435104	1435110	1435111	1435125	1435133	1435137	1435140	1435145	1435153	1435154	1435156	1435159	1435169	1435225	1435263	1435268	1435325	1435337	1435338	1435354	1435631	1435634	1435689	1435696	1435700	1436831	1436832	1436836	1436840	1436846	1436847	1436935	1437041	1437058	1437062	1437355	1437367	1437817	1437819	1437821
1438301	1438302	1438309	1438317	1438318	1438328	1438356	1438376	1438377	1438379	1438460	1438461	1438466	1438509	1438531	1438551	1438556	1438565	1438572	1438681	1438713	1438773	1438775	1438792	1438793	1438796	1438801	1438832	1438838	1438848	1438858	1438901	1438943	1438980	1439003	1439038	1439075	1439261	1439317	1439367	1439373	1439381	1439383	1439460	1439929	1439943	1439968	1439972	1440016	1440048
1441127	1441167	1441189	1441212	1441213	1441235	1441257	1441274	1441296	1441307	1441329	1441354	1441366	1441369	1441374	1441392	1441397	1441403	1441409	1441417	1441425	1441432	1441477	1441513	1441533	1441544	1441548	1441697	1441736	1441769	1441807	1441825	1441832	1441865	1442028	1442057	1442068	1442070	1442082	1442090	1442097	1442114	1442193	1442211	1442219	1442222	1442229	1442234	1442281	1442332
1442808	1442810	1442817	1442821	1442829	1442861	1442863	1442866	1442868	1442875	1442940	1442952	1443637	1443644	1443653	1443660	1443692	1443785	1443832	1443840	1443847	1443918	1443973	1443995	1444042	1444048	1444059	1444144	1444200	1444337	1444351	1444356	1444467	1444517	1444530	1444533	1444534	1444536	1444542	1444543	1444546	1444549	1444550	1444561	1444562	1444563	1444564	1444565	1444566	1444567
1445658	1445661	1445664	1445667	1445672	1445675	1445688	1445692	1445713	1446072	1446096	1446120	1446150	1446189	1446268	1446279	1446334	1446344	1446377	1446380	1446385	1446411	1446433	1446442	1446457	1446465	1446471	1446476	1446483	1446492	1446499	1446508	1446520	1446539	1446548	1446574	1446586	1446588	1446601	1446976	1446983	1446991	1447022	1447053	1447060	1447066	1447072	1447074	1447076	1447082
1448203	1448206	1448207	1448240	1448244	1448285	1448314	1448315	1448318	1448335	1448336	1448340	1448354	1448364	1448366	1448368	1448416	1448423	1448426	1448428	1448431	1448435	1448461	1448466	1448489	1448495	1448497	1448509	1448541	1448552	1448557	1448565	1448648	1448649	1448653	1448756	1448764	1448780	1448807	1448811	1448986	1448997	1449030	1449058	1449124	1449146	1449197	1449212	1449236	1449239
1450089	1450090	1450095	1450103	1450121	1450126	1450128	1450129	1450131	1450138	1450139	1450141	1450142	1450145	1450152	1450155	1450157	1450163	1450193	1450200	1450216	1450278	1450291	1450294	1450296	1450299	1450301	1450310	1450314	1450417	1450426	1450430	1450447	1450522	1450534	1450536	1450600	1450611	1450658	1450700	1450722	1450724	1450725	1450735	1450739	1450753	1450808	1450809	1450811	1450848
1451519	1451520	1451525	1451527	1451529	1451530	1451531	1451542	1451544	1451550	1451589	1451680	1451687	1451740	1451750	1451751	1451764	1451796	1451900	1451980	1451986	1452080	1452099	1452101	1452115	1452152	1452190	1452205	1452213	1452219	1452222	1452223	1452230	1452234	1452242	1452244	1452245	1452251	1452257	1452258	1452263	1452271	1452274	1452275	1452284	1452324	1452330	1452339	1452340	1452344
1452892	1452900	1452904	1452908	1452920	1452924	1452926	1452950	1452967	1452973	1453005	1453007	1453029	1453030	1453033	1453036	1453037	1453042	1453050	1453156	1453158	1453220	1453222	1453252	1453278	1453279	1453284	1453290	1453291	1453300	1453301	1453313	1453324	1453329	1453358	1453368	1453396	1453404	1453407	1453411	1453540	1453546	1453556	1453572	1453581	1453619	1453639	1453643	1453660	1453664
1454903	1454908	1454915	1454917	1454920	1454925	1454926	1454942	1454948	1454952	1454956	1454979	1454981	1454983	1454984	1454986	1454987	1454992	1454994	1455001	1455065	1455076	1455081	1455083	1455084	1455088	1455091	1455103	1455127	1455134	1455142	1455166	1455167	1455218	1455224	1455226	1455267	1455273	1455276	1455336	1455346	1455394	1455412	1455415	1455417	1455419	1455438	1455452	1455459	1455476
1457116	1457119	1457133	1457141	1457154	1457162	1457163	1457164	1457177	1457194	1457208	1457209	1457216	1457240	1457274	1457289	1457429	1457504	1457510	1457516	1457517	1457518	1457519	1457542	1457562	1457596	1457597	1457777	1457795	1457820	1457858	1457862	1457962	1457965	1457969	1457973	1457996	1457998	1458003	1458010	1458164	1458204	1458206	1458210	1458226	1458257	1458414	1458426	1458486	1458607
1460465	1460473	1460478	1460483	1460624	1460629	1460634	1460635	1460636	1460762	1460804	1460808	1461992	1461993	1462044	1462058	1462125	1462171	1462196	1462197	1462205	1462207	1462209	1462211	1462214	1462215	1462216	1462217	1462218	1462225	1462226	1462244	1462245	1462247	1462250	1462255	1462263	1462264	1462267	1462268	1462269	1462271	1462274	1462279	1462281	1462290	1462469	1462538	1462620	1462628
1465566	1465904	1465905	1465907	1465916	1465917	1466061	1466181	1466246	1466251	1466256	1466273	1466277	1466336	1466429	1466457	1466480	1466624	1466659	1466682	1466859	1466867	1467293	1467336	1467342	1467343	1467518	1467634	1467641	1467644	1467648	1467649	1467660	1467666	1467667	1467668	1467671	1467672	1467684	1467708	1467782	1467855	1467856	1467857	1467909	1467910	1467913	1467927	1467928	1467930
1469706	1469708	1469710	1469711	1469735	1469740	1469752	1469769	1469777	1469803	1469822	1469824	1469834	1470227	1470228	1470359	1470401	1470402	1470403	1470429	1470430	1470434	1470435	1470440	1470443	1470444	1470450	1470457	1470458	1470461	1470474	1470475	1470479	1470482	1470483	1470506	1470512	1470516	1470517	1470518	1470519	1470573	1470574	1470577	1470579	1470582	1470590	1470600	1470605	1470621
1471178	1471186	1471205	1471207	1471208	1471216	1471237	1471242	1471255	1471270	1471280	1471282	1471287	1471292	1471299	1471308	1471309	1471311	1471327	1471331	1471333	1471344	1471347	1471349	1471350	1471352	1471355	1471380	1471387	1471406	1471453	1471455	1471458	1471462	1471468	1471479	1471492	1471548	1471566	1471573	1471574	1471575	1471578	1471579	1471583	1471584	1471585	1471588	1471594	1471597
1471774	1471779	1471783	1471800	1471811	1471822	1471842	1471853	1471855	1471857	1471860	1471864	1471871	1471874	1471877	1471880	1471881	1471911	1471936	1471937	1471939	1471942	1471945	1471946	1471948	1471956	1471957	1471970	1471973	1471993	1471994	1471996	1472000	1472006	1472010	1472012	1472014	1472015	1472022	1472023	1472024	1472026	1472035	1472036	1472037	1472038	1472039	1472043	1472044	1472046
1472474	1472475	1472478	1472479	1472480	1472482	1472483	1472487	1472489	1472492	1472493	1472558	1472559	1472561	1472562	1472564	1472565	1472566	1472567	1472568	1472569	1472580	1472585	1472586	1472588	1472589	1472593	1472594	1472595	1472596	1472598	1472599	1472600	1472601	1472604	1472610	1472611	1472612	1472618	1472622	1472628	1472629	1472630	1472633	1472636	1472640	1472641	1472653	1472656	1472663
1472941	1472945	1472948	1472949	1472950	1472960	1472962	1472971	1472972	1472973	1472976	1472977	1472978	1472982	1472987	1472994	1472997	1473004	1473005	1473006	1473012	1473014	1473015	1473016	1473019	1473035	1473036	1473044	1473045	1473079	1473102	1473106	1473107	1473128	1473137	1473146	1473148	1473168	1473194	1473195	1473200	1473203	1473204	1473205	1473207	1473208	1473210	1473211	1473220	1473227
1473461	1473490	1473491	1473492	1473493	1473500	1473502	1473522	1473523	1473524	1473526	1473537	1473538	1473552	1473556	1473557	1473565	1473570	1473587	1473592	1473601	1473602	1473603	1473604	1473605	1473615	1473617	1473620	1473621	1473622	1473623	1473624	1473625	1473626	1473628	1473636	1473640	1473648	1473649	1473656	1473659	1473670	1473673	1473674	1473675	1473679	1473685	1473686	1473692	1473694
1474271	1474287	1474289	1474290	1474309	1474323	1474325	1474328	1474337	1474352	1474358	1474368	1474370	1474387	1474397	1474401	1474403	1474408	1474409	1474412	1474418	1474423	1474425	1474426	1474429	1474430	1474431	1474437	1474438	1474442	1474443	1474447	1474449	1474451	1474452	1474453	1474455	1474457	1474458	1474460	1474461	1474462	1474463	1474464	1474465	1474470	1474474	1474475	1474476	1474486
1474735	1474741	1474742	1474746	1474753	1474754	1474770	1474772	1474775	1474781	1474782	1474785	1474786	1474789	1474810	1474861	1474869	1474875	1474877	1474878	1474879	1474881	1474882	1474884	1474885	1474886	1474887	1474888	1474899	1474906	1474907	1474909	1474910	1474911	1474920	1474921	1474922	1474928	1474952	1474953	1474956	1474957	1474967	1474968	1474969	1474972	1474979	1474984	1474985	1474987
1475334	1475335	1475337	1475343	1475361	1475374	1475376	1475379	1475385	1475389	1475390	1475395	1475396	1475400	1475403	1475425	1475438	1475452	1475460	1475461	1475462	1475463	1475464	1475476	1475477	1475478	1475481	1475484	1475485	1475487	1475493	1475495	1475496	1475498	1475499	1475502	1475505	1475518	1475519	1475520	1475529	1475530	1475531	1475538	1475539	1475540	1475543	1475545	1475552	1475564
1475738	1475749	1475751	1475756	1475762	1475763	1475767	1475774	1475775	1475780	1475781	1475789	1475790	1475792	1475804	1475806	1475807	1475808	1475809	1475811	1475812	1475818	1475820	1475823	1475828	1475830	1475831	1475832	1475833	1475840	1475848	1475850	1475852	1475855	1475876	1475890	1475893	1475898	1475901	1475905	1475914	1475919	1475922	1475937	1475940	1475942	1475943	1475958	1475980	1475982
1476369	1476374	1476375	1476464	1476475	1476494	1476501	1476503	1476505	1476508	1476512	1476513	1476541	1476554	1476556	1476560	1476562	1476563	1476564	1476577	1476579	1476582	1476583	1476586	1476596	1476597	1476607	1476613	1476639	1476642	1476645	1476651	1476655	1476660	1476661	1476663	1476666	1476667	1476671	1476674	1476675	1476686	1476688	1476689	1476690	1476691	1476696	1476702	1476709	1476717
1476992	1476993	1476995	1476996	1477000	1477003	1477005	1477031	1477032	1477039	1477048	1477060	1477065	1477066	1477068	1477077	1477078	1477081	1477083	1477168	1477169	1477171	1477174	1477181	1477183	1477184	1477185	1477187	1477196	1477199	1477202	1477203	1477208	1477209	1477219	1477225	1477229	1477230	1477231	1477238	1477242	1477243	1477245	1477247	1477249	1477251	1477252	1477254	1477259	1477260
1477562	1477565	1477566	1477569	1477570	1477573	1477575	1477577	1477578	1477595	1477597	1477605	1477606	1477614	1477615	1477616	1477617	1477619	1477620	1477623	1477633	1477637	1477643	1477644	1477645	1477648	1477652	1477653	1477659	1477661	1477663	1477664	1477665	1477678	1477679	1477680	1477681	1477684	1477687	1477688	1477689	1477694	1477695	1477696	1477699	1477707	1477725	1477735	1477753	1477760
1478061	1478062	1478065	1478066	1478068	1478074	1478076	1478096	1478099	1478107	1478113	1478118	1478119	1478120	1478125	1478127	1478128	1478129	1478130	1478131	1478132	1478134	1478135	1478145	1478146	1478156	1478179	1478182	1478183	1478191	1478196	1478197	1478199	1478207	1478208	1478214	1478216	1478229	1478238	1478240	1478241	1478249	1478253	1478272	1478274	1478275	1478277	1478279	1478281	1478283
1478662	1478697	1478719	1478722	1478724	1478731	1478734	1478735	1478745	1478747	1478755	1478757	1478758	1478759	1478763	1478765	1478768	1478778	1478783	1478785	1478786	1478791	1478794	1478796	1478798	1478799	1478801	1478807	1478815	1478817	1478824	1478826	1478827	1478832	1478834	1478838	1478840	1478843	1478845	1478849	1478850	1478869	1478871	1478884	1478885	1478886	1478911	1478913	1478921	1478923
1479277	1479279	1479283	1479284	1479285	1479287	1479288	1479291	1479292	1479309	1479311	1479313	1479381	1479382	1479400	1479401	1479455	1479456	1479463	1479464	1479468	1479470	1479471	1479476	1479479	1479483	1479487	1479488	1479489	1479490	1479503	1479504	1479510	1479524	1479561	1479570	1479579	1479587	1479588	1479597	1479598	1479607	1479608	1479609	1479618	1479619	1479622	1479623	1479633	1479634
1479815	1479822	1479828	1479834	1479836	1479838	1479841	1479843	1479844	1479847	1479852	1479859	1479880	1479884	1479889	1479924	1479947	1479948	1479949	1479952	1479957	1479958	1479959	1479960	1479961	1479966	1479969	1479976	1479987	1479988	1479989	1479997	1480002	1480004	1480005	1480015	1480020	1480026	1480035	1480047	1480055	1480135	1480139	1480148	1480149	1480152	1480154	1480157	1480180	1480183
1480495	1480496	1480501	1480506	1480507	1480523	1480524	1480541	1480548	1480549	1480553	1480554	1480557	1480563	1480583	1480584	1480592	1480594	1480611	1480614	1480628	1480646	1480652	1480653	1480654	1480655	1480657	1480662	1480667	1480671	1480675	1480678	1480680	1480695	1480699	1480701	1480702	1480703	1480710	1480711	1480713	1480717	1480718	1480736	1480739	1480743	1480744	1480745	1480751	1480752
1480995	1480996	1481004	1481009	1481012	1481060	1481076	1481078	1481079	1481086	1481087	1481095	1481096	1481099	1481102	1481105	1481106	1481107	1481134	1481174	1481175	1481180	1481190	1481204	1481207	1481208	1481213	1481215	1481222	1481225	1481228	1481232	1481233	1481234	1481235	1481236	1481237	1481238	1481240	1481241	1481242	1481244	1481245	1481246	1481257	1481258	1481261	1481262	1481263	1481272
1481570	1481584	1481585	1481586	1481590	1481599	1481600	1481603	1481604	1481606	1481610	1481613	1481614	1481616	1481617	1481618	1481622	1481641	1481646	1481657	1481663	1481666	1481669	1481670	1481685	1481686	1481689	1481692	1481693	1481697	1481699	1481702	1481705	1481706	1481709	1481711	1481718	1481729	1481748	1481751	1481752	1481753	1481761	1481763	1481772	1481773	1481774	1481775	1481783	1481803
1482118	1482138	1482144	1482145	1482149	1482150	1482169	1482197	1482203	1482205	1482206	1482209	1482211	1482212	1482214	1482220	1482223	1482224	1482258	1482268	1482270	1482280	1482294	1482302	1482303	1482305	1482313	1482331	1482332	1482333	1482334	1482335	1482337	1482338	1482341	1482342	1482346	1482352	1482355	1482363	1482364	1482374	1482390	1482395	1482403	1482416	1482427	1482435	1482437	1482439
1482680	1482682	1482685	1482690	1482692	1482694	1482695	1482697	1482709	1482729	1482732	1482733	1482735	1482736	1482737	1482738	1482756	1482766	1482771	1482772	1482776	1482779	1482780	1482782	1482785	1482788	1482798	1482845	1482851	1482857	1482860	1482870	1482877	1482886	1482887	1482913	1482915	1482919	1482920	1482921	1482922	1482926	1482928	1482933	1482942	1482943	1482949	1482967	1482971	1482994
1483299	1483324	1483349	1483350	1483381	1483382	1483387	1483390	1483400	1483403	1483408	1483439	1483446	1483451	1483452	1483453	1483482	1483483	1483486	1483490	1483494	1483498	1483502	1483507	1483510	1483511	1483512	1483523	1483527	1483532	1483534	1483565	1483566	1483567	1483570	1483571	1483572	1483581	1483582	1483584	1483588	1483589	1483592	1483593	1483594	1483595	1483597	1483603	1483604	1483607
1483856	1483857	1483859	1483865	1483869	1483871	1483872	1483985	1483987	1484078	1484079	1484086	1484088	1484092	1484093	1484094	1484097	1484099	1484101	1484125	1484130	1484133	1484134	1484135	1484136	1484141	1484170	1484180	1484183	1484186	1484190	1484191	1484193	1484197	1484202	1484203	1484210	1484227	1484228	1484229	1484231	1484232	1484233	1484235	1484236	1484237	1484239	1484240	1484255	1484267
1484457	1484458	1484459	1484470	1484481	1484484	1484487	1484488	1484491	1484492	1484493	1484500	1484506	1484507	1484508	1484513	1484514	1484515	1484520	1484521	1484523	1484524	1484529	1484531	1484540	1484542	1484547	1484575	1484576	1484581	1484583	1484584	1484590	1484591	1484610	1484615	1484616	1484619	1484620	1484632	1484634	1484651	1484653	1484654	1484658	1484661	1484663	1484664	1484666	1484668
1484996	1484997	1484999	1485000	1485001	1485008	1485012	1485014	1485023	1485027	1485034	1485055	1485057	1485091	1485096	1485098	1485113	1485116	1485117	1485119	1485120	1485130	1485143	1485146	1485160	1485161	1485162	1485168	1485171	1485172	1485173	1485186	1485188	1485194	1485201	1485204	1485205	1485207	1485208	1485215	1485218	1485234	1485238	1485243	1485286	1485290	1485300	1485301	1485302	1485303
1485561	1485567	1485568	1485570	1485610	1485611	1485621	1485628	1485637	1485652	1485657	1485658	1485660	1485671	1485674	1485768	1485771	1485773	1485780	1485783	1485788	1485789	1485807	1485809	1485812	1485813	1485826	1485832	1485844	1485849	1485854	1485867	1485873	1485882	1485883	1485884	1485885	1485886	1485897	1485898	1485900	1485901	1485902	1485904	1485907	1485910	1485914	1485918	1485932	1485936
1486134	1486135	1486139	1486140	1486141	1486142	1486154	1486155	1486170	1486183	1486211	1486212	1486221	1486242	1486243	1486244	1486255	1486264	1486272	1486277	1486282	1486292	1486353	1486366	1486368	1486369	1486373	1486374	1486376	1486378	1486384	1486385	1486393	1486398	1486399	1486400	1486402	1486407	1486408	1486409	1486413	1486419	1486427	1486429	1486430	1486432	1486442	1486453	1486459	1486467
1486666	1486667	1486675	1486676	1486686	1486692	1486693	1486694	1486730	1486732	1486733	1486734	1486735	1486736	1486739	1486741	1486742	1486744	1486750	1486755	1486756	1486757	1486758	1486760	1486761	1486766	1486770	1486777	1486780	1486785	1486786	1486787	1486788	1486791	1486792	1486794	1486796	1486797	1486798	1486801	1486811	1486839	1486853	1486875	1486883	1486884	1486898	1486902	1486906	1486910
1487233	1487238	1487243	1487260	1487271	1487278	1487291	1487292	1487293	1487294	1487303	1487304	1487305	1487308	1487311	1487318	1487319	1487322	1487336	1487337	1487338	1487339	1487340	1487341	1487346	1487349	1487352	1487353	1487355	1487431	1487433	1487434	1487437	1487448	1487450	1487451	1487453	1487454	1487460	1487463	1487464	1487467	1487468	1487469	1487474	1487477	1487479	1487480	1487485	1487487
1487781	1487790	1487796	1487797	1487801	1487802	1487813	1487824	1487833	1487846	1487852	1487853	1487854	1487855	1487856	1487857	1487858	1487869	1487878	1487879	1487880	1487881	1487882	1487897	1487898	1487908	1487943	1487952	1487959	1487960	1487963	1487964	1487965	1487968	1487970	1487974	1487975	1487983	1487986	1487988	1488016	1488028	1488036	1488053	1488063	1488065	1488070	1488072	1488087	1488088
1488336	1488337	1488341	1488342	1488343	1488344	1488359	1488372	1488374	1488376	1488378	1488380	1488384	1488385	1488386	1488388	1488389	1488393	1488395	1488396	1488397	1488402	1488406	1488408	1488418	1488423	1488425	1488426	1488429	1488430	1488431	1488432	1488435	1488436	1488438	1488440	1488442	1488444	1488490	1488491	1488497	1488498	1488501	1488502	1488503	1488504	1488505	1488506	1488507	1488509
1488779	1488784	1488788	1488800	1488801	1488824	1488829	1488847	1488848	1488852	1488868	1488872	1488876	1488891	1488892	1488893	1488894	1488896	1488897	1488905	1488906	1488907	1488909	1488911	1488918	1488919	1488921	1488922	1488927	1488943	1488956	1488960	1488961	1488964	1488965	1488969	1488974	1488978	1488979	1488980	1488981	1488982	1488983	1488987	1489009	1489019	1489025	1489027	1489028	1489029
1489221	1489222	1489228	1489229	1489232	1489234	1489235	1489238	1489239	1489242	1489243	1489244	1489245	1489246	1489247	1489251	1489253	1489254	1489260	1489262	1489263	1489265	1489266	1489267	1489270	1489279	1489288	1489303	1489304	1489305	1489313	1489319	1489320	1489321	1489331	1489332	1489338	1489357	1489366	1489371	1489416	1489419	1489433	1489435	1489439	1489441	1489460	1489490	1489491	1489495
1489974	1490065	1490067	1490068	1490084	1490088	1490113	1490119	1490127	1490128	1490129	1490136	1490149	1490150	1490170	1490173	1490175	1490177	1490179	1490182	1490184	1490186	1490188	1490196	1490204	1490205	1490213	1490230	1490234	1490243	1490244	1490247	1490249	1490252	1490260	1490262	1490263	1490269	1490272	1490274	1490286	1490405	1490418	1490420	1490424	1490444	1490450	1490482	1490526	1490527
1490997	1490998	1491001	1491012	1491020	1491025	1491027	1491039	1491058	1491068	1491082	1491084	1491089	1491096	1491097	1491125	1491128	1491130	1491132	1491140	1491142	1491145	1491151	1491156	1491164	1491167	1491169	1491177	1491178	1491185	1491186	1491192	1491214	1491222	1491223	1491240	1491246	1491250	1491276	1491301	1491376	1491384	1491422	1491423	1491428	1491429	1491445	1491449	1491461	1491465
1494341	1494474	1494727	1495044	1495114	1496836	1497062	1497107	1497145	1497603	1497736	1497846	1498144	1498191	1498249	1498250	1498318	1498490	1499129	1499172	1500010	1500051	1500196	1500282	1500306	1500638	1500644	1500645	1500648	1502104	1502162	1502163	1502164	1502192	1502193	1502244	1502246	1502253	1502256	1502284	1502289	1502309	1502310	1502346	1502353	1502362	1502465	1502515	1502520	1502551
1503612	1503622	1503625	1503692	1503698	1503746	1503762	1504002	1504007	1504034	1504045	1504046	1504048	1504067	1504184	1504192	1504226	1504227	1504245	1504301	1504302	1504304	1504333	1504355	1504356	1504378	1504392	1504447	1504449	1504523	1504526	1504527	1504617	1504631	1504661	1504674	1504681	1504703	1504718	1504721	1504722	1504723	1504724	1504731	1504732	1504734	1504736	1504737	1504738	1504739
1505471	1505472	1505473	1505474	1505475	1505478	1505484	1505485	1505700	1505703	1505705	1505706	1505714	1505716	1505718	1505720	1505725	1505767	1505771	1505773	1505782	1505853	1505854	1505859	1505863	1505864	1505866	1505877	1505879	1505880	1505942	1505944	1505945	1505948	1505949	1505957	1505969	1505972	1505983	1505987	1505999	1506002	1506003	1506004	1506035	1506037	1506041	1506042	1506054	1506064
1506742	1506745	1506778	1506794	1506837	1506838	1506857	1506858	1506861	1506862	1506866	1506870	1506878	1506893	1506894	1506897	1506919	1506920	1506925	1506927	1506934	1506939	1506940	1506942	1506944	1506954	1506964	1506966	1506995	1506996	1506997	1507006	1507021	1507022	1507025	1507028	1507035	1507060	1507061	1507062	1507064	1507065	1507230	1507263	1507282	1507303	1507311	1507315	1507316	1507333
1508460	1508462	1508484	1508490	1508507	1508510	1508512	1508514	1508539	1508542	1508543	1508612	1508621	1508624	1508654	1508655	1508661	1508667	1508669	1508670	1508672	1508673	1508676	1508695	1508717	1508760	1508761	1508789	1508818	1508831	1508837	1508858	1508863	1508883	1508884	1508889	1508968	1508969	1508979	1509016	1509017	1509019	1509024	1509054	1509062	1509135	1509136	1509138	1509139	1509150
1510073	1510074	1510082	1510119	1510172	1510182	1510184	1510186	1510211	1510228	1510250	1510280	1510281	1510322	1510373	1510379	1510405	1510408	1510418	1510419	1510425	1510434	1510441	1510442	1510447	1510459	1510476	1510496	1510515	1510626	1510628	1510629	1510646	1510651	1510654	1510815	1510913	1510949	1510954	1510958	1510973	1511013	1511015	1511023	1511025	1511046	1511049	1511056	1511068	1511076
1511638	1511640	1511642	1511643	1511664	1511665	1511666	1511690	1511696	1511699	1511700	1511712	1511731	1511735	1511738	1511740	1511773	1511774	1511784	1511817	1511882	1511904	1511906	1511941	1511942	1511958	1511959	1512027	1512045	1512072	1512073	1512074	1512080	1512081	1512083	1512090	1512122	1512155	1512156	1512157	1512161	1512170	1512190	1512220	1512222	1512265	1512274	1512279	1512351	1512358
1517496	1517499	1517682	1517688	1517696	1517734	1517735	1517765	1517775	1517873	1517919	1517964	1518343	1518388	1518458	1518517	1518526	1518528	1518588	1518596	1518670	1518779	1518782	1518866	1518867	1518869	1518870	1518871	1518884	1518913	1518966	1518975	1518978	1518979	1518980	1518981	1518983	1518984	1519056	1519059	1519082	1519118	1519124	1519125	1519134	1519141	1519307	1519524	1519528	1519540
1521314	1521316	1521319	1521354	1521357	1521358	1521366	1521397	1521398	1521420	1521459	1521532	1521535	1521538	1521544	1521550	1521551	1521552	1521583	1521631	1521640	1521741	1521795	1521926	1521992	1522023	1522243	1522244	1522262	1522329	1522381	1522463	1522466	1522480	1522483	1522490	1522537	1522563	1522597	1522618	1522621	1522642	1522651	1522805	1522831	1522903	1522942	1522952	1523396	1523398
1528132	1528138	1528147	1528148	1528671	1528681	1528683	1528685	1528686	1528719	1528721	1528742	1528922	1529015	1529215	1529409	1529542	1529576	1529744	1529752	1529902	1530057	1530073	1530100	1530408	1530409	1530410	1530411	1530469	1530470	1530835	1530866	1530879	1531273	1531402	1531414	1531453	1531666	1531668	1531944	1532134	1532135	1532254	1532848	1533088	1533650	1533715	1533716	1533841	1533848
1536389	1536390	1536582	1536623	1536646	1536661	1536671	1536697	1536746	1536758	1536777	1536865	1536877	1536896	1536916	1536964	1536966	1536969	1536979	1536984	1536986	1537017	1537028	1537043	1537055	1537056	1537066	1537068	1537069	1537070	1537115	1537117	1537190	1537203	1537229	1537239	1537266	1537483	1537484	1537492	1537522	1537537	1537562	1537655	1538262	1538456	1538491	1538518	1538539	1538701
1541671	1541674	1541678	1541685	1541686	1542038	1542056	1542071	1542100	1542103	1542114	1542280	1542408	1543050	1543071	1543490	1543495	1543852	1544371	1545965	1545968	1545986	1546586	1546593	1547171	1547484	1547676	1547730	1547731	1547744	1547789	1547813	1547825	1547835	1547841	1547851	1547858	1547860	1547871	1547874	1547875	1547881	1547890	1547896	1547898	1547938	1547963	1547964	1547970	1547976
1548953	1549000	1549098	1549114	1549158	1549210	1549319	1549335	1549394	1549517	1549587	1549745	1549764	1549846	1549897	1549954	1549958	1550029	1550060	1550132	1550192	1550199	1550234	1550242	1550294	1550300	1550311	1550317	1550318	1550399	1550409	1550445	1550446	1550522	1550527	1550585	1550607	1550644	1550748	1550857	1550878	1550899	1551028	1551085	1551103	1551281	1551352	1551394	1551553	1551564
1554514	1554520	1554636	1554642	1554692	1554807	1554840	1554842	1554876	1554888	1554889	1555156	1555212	1555234	1555280	1555318	1555384	1555385	1555390	1555437	1555466	1555494	1555503	1555504	1555505	1555760	1555810	1555849	1555968	1555972	1556011	1556070	1556072	1556087	1556088	1556124	1556125	1556129	1556160	1556384	1556636	1556723	1556792	1556817	1556906	1556975	1557138	1557245	1557321	1557339
1560862	1561058	1561096	1561106	1561320	1561354	1561361	1561542	1561558	1561718	1561767	1561895	1561922	1561977	1561995	1562008	1562044	1562211	1562438	1562455	1562597	1562623	1562630	1562677	1562681	1562682	1562683	1562686	1562688	1562690	1562700	1562703	1562706	1562711	1562719	1562720	1562721	1562722	1562726	1562731	1562733	1562735	1562744	1562745	1562746	1562928	1562989	1563227	1563234	1563288
1565092	1565104	1565190	1565214	1565220	1565231	1565234	1565291	1565305	1565307	1565312	1565313	1565314	1565317	1565321	1565322	1565329	1565330	1565331	1565334	1565337	1565339	1565360	1565361	1565370	1565446	1565449	1565462	1565495	1565551	1565627	1565638	1565693	1565779	1565837	1565864	1565901	1566019	1566034	1566039	1566086	1566142	1566144	1566157	1566181	1566182	1566194	1566198	1566205	1566238
1568952	1568956	1568976	1568981	1569005	1569010	1569037	1569077	1569082	1569092	1569243	1569279	1569283	1569296	1569301	1569306	1569343	1569424	1569493	1569498	1569639	1569640	1569642	1569645	1569654	1569734	1569741	1569822	1569851	1570003	1570011	1570020	1570021	1570036	1570038	1570044	1570045	1570046	1570060	1570081	1570196	1570351	1570418	1570467	1570484	1570488	1570576	1570586	1570605	1571013
1576710	1576847	1576927	1576954	1577679	1577713	1577785	1578136	1578142	1579310	1579419	1579448	1579459	1579472	1579523	1580155	1580316	1580330	1580366	1580460	1580464	1580466	1580468	1580532	1580550	1580554	1580594	1580663	1580696	1580704	1580733	1580737	1581015	1581116	1581118	1581119	1581164	1581206	1581301	1581302	1581362	1581363	1581364	1581416	1581462	1581466	1581526	1581554	1581622	1581676
1583795	1583840	1583929	1583933	1583996	1584470	1584487	1584557	1584560	1584561	1584572	1584574	1584588	1584593	1584595	1584738	1584788	1584828	1584863	1584915	1584945	1584962	1585019	1585206	1585236	1585282	1585309	1585390	1585497	1585513	1585516	1585566	1585567	1585570	1585571	1585636	1585699	1585841	1586004	1586012	1586062	1586065	1586072	1586076	1586081	1586301	1586454	1586676	1586757	1586862
1589547	1589551	1589554	1589611	1589630	1589729	1589731	1589738	1589746	1589752	1589754	1589755	1589774	1589778	1589781	1589785	1589789	1589806	1590140	1590574	1590575	1590813	1590856	1590889	1590894	1590925	1590944	1590981	1590983	1591096	1591099	1591115	1591123	1591160	1591163	1591164	1591181	1591191	1591203	1591371	1591446	1591469	1591522	1591531	1591577	1591599	1591623	1591814	1591868	1591878
1597875	1597975	1598118	1598211	1598265	1598266	1598753	1598876	1599104	1599171	1599323	1599396	1599526	1599825	1599870	1599902	1599944	1600110	1600135	1600287	1600478	1600600	1600641	1600929	1601104	1601139	1601190	1601284	1601677	1601737	1601742	1601813	1602005	1602029	1602046	1602184	1602347	1602383	1602394	1602469	1602504	1602611	1602637	1602666	1602774	1602787	1602827	1602831	1603017	1603092
1608711	1608740	1609232	1609318	1609330	1609403	1609416	1609824	1610037	1610179	1610445	1610446	1610590	1610608	1610772	1610886	1610940	1610987	1611092	1611217	1611336	1611347	1611568	1611571	1611610	1611627	1611638	1611795	1611891	1611923	1612038	1612068	1612208	1612375	1612477	1612523	1612543	1612558	1612755	1612851	1612926	1612942	1612974	1613041	1613142	1613180	1613217	1613267	1613273	1613528
1616511	1616578	1616653	1616703	1616727	1616739	1616767	1616788	1616866	1616902	1617157	1617212	1617287	1617297	1617365	1617430	1617552	1617603	1617656	1617760	1617800	1617847	1617920	1617983	1618051	1618088	1618156	1618168	1618175	1618187	1618256	1618319	1618396	1618504	1618514	1618543	1618550	1618558	1618574	1618628	1618705	1618935	1619081	1619109	1619204	1619219	1619220	1619325	1619413	1619531
1623160	1623230	1623368	1623663	1623755	1623885	1623958	1624026	1624059	1624080	1624155	1624362	1624464	1624495	1624603	1624622	1624667	1624671	1624767	1624843	1624910	1625073	1625178	1625240	1625241	1625297	1625342	1625367	1625442	1625575	1625604	1625680	1625693	1625788	1625859	1626247	1626298	1626313	1626614	1626744	1627033	1627172	1627181	1627199	1627263	1627293	1627306	1627348	1627409	1627491
1631987	1631992	1632066	1632077	1632232	1632235	1632253	1632256	1632258	1632275	1632284	1632308	1632310	1632358	1632360	1632366	1632370	1632374	1632377	1632387	1632388	1632391	1632392	1632397	1632403	1632405	1632408	1632447	1632488	1632502	1632519	1632745	1632766	1632774	1632782	1632793	1632798	1632800	1632802	1632804	1632882	1632895	1632898	1632909	1632978	1633010	1633071	1633220	1633229	1633230
1637842	1637858	1637932	1637937	1638285	1638351	1638455	1638458	1638797	1639133	1639652	1639804	1640272	1640536	1640568	1640573	1640618	1640925	1640927	1640930	1641154	1641241	1641287	1641418	1641461	1641463	1641475	1641544	1641764	1642413	1642415	1642421	1642427	1642466	1642477	1642479	1642695	1642872	1642874	1643007	1643019	1643252	1643368	1643476	1643479	1643484	1643486	1643509	1643828	1644311
1653629	1654291	1655911	1656924	1657133	1657161	1658938	1659194	1660565	1662626	1665552	1665919	1667614	1668622	1669174	1672531	1674526	1675806	1676037	1676176	1676177	1677067	1678442	1678608	1678622	1678792	1679483	1679832	1685442	1689084	1689085	1689835	1695600	1695868	1695874	1695907	1695962	1696002	1696227	1696267	1698492	1704748	1705641	1711150	1711167	1711221	1711224	1711476	1711484	1711490
1713558	1713692	1713718	1713824	1714008	1714051	1714069	1714073	1714105	1714230	1714291	1714310	1714312	1714313	1714314	1714317	1714327	1714366	1714390	1714535	1714536	1714551	1714590	1714677	1714722	1714723	1714724	1714727	1714746	1714849	1714860	1714876	1714877	1714907	1714937	1714948	1714949	1714974	1714975	1715014	1715046	1715236	1715241	1715263	1715432	1715542	1716197	1716202	1716232	1716237
1718915	1718953	1719049	1719056	1719062	1719089	1719140	1719192	1719300	1719380	1719457	1719534	1719634	1719635	1719670	1719768	1719873	1719874	1719992	1720023	1720465	1720491	1720543	1720674	1720676	1720681	1720686	1720697	1720712	1720748	1720767	1720775	1720783	1720947	1721008	1721009	1721016	1721018	1721191	1721253	1721376	1721589	1721822	1721844	1721856	1721951	1721952	1721956	1721981	1721996
1725739	1725747	1725772	1725836	1726186	1726470	1726520	1726561	1726610	1726678	1726707	1726742	1726745	1727038	1727273	1727347	1727773	1727782	1728149	1728164	1728183	1728272	1728275	1728276	1728277	1728278	1728282	1728283	1728284	1728285	1728308	1728313	1728317	1728318	1728325	1728326	1728327	1728345	1728346	1728348	1728353	1728356	1728372	1728424	1728493	1728524	1728564	1728611	1728614	1728625
1731566	1731601	1731787	1731788	1731866	1731868	1731901	1731935	1731950	1731959	1731992	1732058	1732090	1732093	1732115	1732123	1732127	1732129	1732130	1732131	1732132	1732257	1732272	1732274	1732276	1732432	1732467	1732491	1732499	1732500	1732631	1732661	1732676	1732753	1732761	1732986	1733114	1733268	1733311	1733312	1733314	1733315	1733352	1733385	1733419	1733533	1733550	1733715	1733756	1733897
1736965	1737055	1737190	1737208	1737219	1737254	1737283	1737291	1738130	1738267	1738268	1738441	1738452	1738458	1738511	1738947	1738974	1739236	1739525	1739526	1739558	1739570	1739578	1739581	1739583	1739640	1739771	1739888	1739929	1739933	1739974	1739993	1740011	1740388	1740663	1740747	1740802	1740950	1741049	1741603	1741622	1741662	1741666	1741673	1741678	1741685	1741689	1741735	1741759	1741763
1745564	1745565	1745635	1745680	1745706	1745803	1745852	1745853	1745909	1745927	1746062	1746086	1746325	1746420	1746595	1746683	1746835	1746874	1747236	1747288	1747704	1747834	1747837	1747852	1747861	1748177	1748225	1748263	1748286	1748303	1748344	1748426	1748444	1748955	1748969	1749114	1749332	1749368	1749432	1749548	1749808	1750084	1750267	1750312	1750354	1750363	1750391	1750408	1750446	1750501
1756117	1756191	1756315	1756351	1756352	1756382	1756715	1756838	1756873	1757164	1757274	1757484	1757562	1757570	1757603	1757609	1757646	1757707	1757725	1757901	1757944	1758013	1758037	1758125	1758232	1758602	1759334	1759521	1759638	1759644	1759730	1759740	1759793	1759852	1759886	1759904	1759908	1759981	1760184	1760469	1760514	1760517	1760568	1760585	1760601	1760662	1760730	1760930	1760987	1761196
1767260	1767262	1767290	1767291	1767293	1767297	1767302	1767349	1767360	1767363	1767375	1767379	1767396	1767407	1767414	1767441	1767443	1767445	1767486	1767496	1767537	1767542	1767552	1767587	1767600	1767610	1767613	1767615	1767675	1767681	1767684	1767689	1767702	1767711	1767736	1767737	1767747	1767776	1767788	1767806	1767835	1767843	1767845	1767864	1767887	1767902	1767909	1767917	1767944	1767976
1769607	1769639	1769642	1769743	1769793	1769903	1769963	1769971	1770002	1770051	1770084	1770167	1770169	1770267	1770268	1770433	1770457	1770572	1770612	1770658	1770662	1770699	1770747	1770750	1770787	1771029	1771090	1771169	1771251	1771275	1771402	1771752	1771756	1771833	1771846	1771849	1771880	1771886	1771894	1771979	1772023	1772026	1772270	1772300	1772308	1772335	1772343	1772388	1772438	1772447
1776462	1776474	1776642	1776706	1776723	1776728	1777011	1777042	1777049	1777150	1777233	1777240	1777247	1777313	1777678	1777680	1777758	1777771	1777829	1777955	1777993	1777995	1778129	1778210	1778232	1778266	1778296	1778303	1778458	1778641	1778703	1778717	1778766	1778809	1778827	1778828	1778831	1778842	1778871	1778875	1778877	1778937	1779025	1779137	1779146	1779245	1779308	1779374	1779399	1779618
1784691	1784749	1785096	1785228	1785502	1786328	1786550	1786954	1787267	1787277	1787278	1787358	1787421	1787438	1787452	1787518	1787549	1787552	1787579	1787580	1787586	1787588	1787592	1787626	1787628	1787629	1787631	1787632	1787636	1787664	1787773	1787855	1787922	1787926	1787981	1787984	1787995	1788010	1788068	1788133	1788397	1788422	1788490	1788571	1788575	1788577	1788756	1788821	1788990	1788993
1790658	1790669	1790672	1790676	1790679	1790691	1790695	1790703	1790708	1790741	1790753	1790776	1790832	1790909	1790925	1790967	1790971	1791059	1791068	1791077	1791094	1791133	1791140	1791144	1791148	1791154	1791195	1791199	1791258	1791263	1791268	1791272	1791279	1791302	1791308	1791313	1791317	1791346	1791390	1791438	1791452	1791457	1791480	1791488	1791497	1791505	1791513	1791561	1791569	1791576
1792504	1792505	1792513	1792514	1792517	1792527	1792532	1792554	1792578	1792579	1792586	1792598	1792615	1792622	1792628	1792664	1792817	1792822	1793126	1794010	1794134	1794350	1794512	1794549	1794605	1794610	1794642	1794677	1794737	1794777	1795311	1795957	1795960	1796009	1796033	1796094	1796110	1796152	1796169	1796205	1796232	1796233	1796236	1796241	1796286	1796332	1796343	1796345	1796356	1796380
1798230	1798247	1798295	1798323	1798370	1798481	1798503	1798506	1798579	1798597	1798612	1798618	1798666	1798703	1798711	1798712	1798743	1798746	1798754	1798755	1798806	1798821	1798823	1798825	1798950	1798952	1799038	1799070	1799143	1799204	1799208	1799279	1799292	1799331	1799405	1799412	1799645	1799746	1799978	1800010	1800097	1800393	1800504	1800660	1800675	1800857	1800867	1800983	1800990	1800992
1804865	1804872	1804909	1804911	1805191	1805735	1805962	1805964	1805971	1806001	1806165	1806236	1806316	1806317	1806320	1806491	1806528	1806565	1806573	1806575	1806758	1806867	1806956	1807004	1807184	1807239	1807241	1807265	1807307	1807333	1807334	1807345	1807346	1807363	1807403	1807549	1808594	1808596	1808600	1808607	1808614	1808785	1808828	1808868	1808893	1809100	1809129	1809341	1809363	1809552
1811214	1811226	1811227	1811235	1811238	1811239	1811244	1811245	1811246	1811250	1811255	1811256	1811261	1811284	1811447	1811460	1811463	1811557	1811563	1811564	1811567	1811569	1811578	1811580	1811587	1811596	1811597	1811598	1811604	1811624	1811671	1811779	1811788	1811808	1811809	1811810	1811811	1811818	1811924	1811995	1812009	1812011	1812248	1812261	1812268	1812357	1812437	1812537	1812543	1812955
1815359	1815367	1815373	1815411	1815491	1815492	1815493	1815495	1815549	1815555	1815557	1815577	1815604	1815636	1815678	1815686	1815721	1815725	1815730	1815744	1815765	1815770	1815775	1815776	1815777	1815779	1815786	1815792	1815793	1815798	1815806	1815811	1815812	1815814	1815815	1815821	1815824	1815825	1815827	1815834	1815880	1816002	1816004	1816006	1816008	1816010	1816029	1816759	1816829	1816923
1818169	1818173	1818175	1818178	1818305	1818307	1818309	1818332	1818352	1818382	1818445	1818517	1818521	1818523	1818542	1818599	1818626	1818630	1818631	1818634	1818684	1818702	1818703	1818704	1818705	1818715	1818735	1818741	1818773	1818784	1818806	1818824	1818825	1818832	1818988	1819009	1819011	1819015	1819017	1819021	1819054	1819166	1819192	1819214	1819215	1819216	1819219	1819220	1819326	1819330
1820251	1820255	1820257	1820259	1820271	1820279	1820281	1820283	1820285	1820304	1820316	1820322	1820330	1820334	1820354	1820369	1820371	1820372	1820373	1820382	1820482	1820552	1820554	1820690	1821150	1821182	1821450	1821497	1821543	1821710	1821766	1822015	1822243	1822346	1822478	1822567	1822627	1822868	1823022	1823041	1823283	1823299	1823388	1823405	1823561	1824065	1824206	1824214	1824219	1824291
1825694	1825705	1825708	1825727	1825732	1825735	1825741	1825742	1825745	1825756	1825757	1825759	1825763	1825764	1825798	1825802	1825804	1825875	1825978	1825987	1826015	1826320	1826587	1826779	1826808	1827097	1827281	1827385	1827509	1827716	1827735	1827782	1827826	1827856	1827882	1827921	1827932	1827977	1828022	1828093	1828117	1828313	1828401	1828599	1828677	1828691	1828692	1828737	1828762	1828813
1830672	1830730	1830754	1830756	1830783	1830823	1830838	1830897	1830901	1830906	1830930	1830938	1831000	1831044	1831132	1831159	1831278	1831284	1831288	1831349	1831382	1831449	1831467	1831489	1831498	1831502	1831540	1831543	1831623	1831651	1831659	1831694	1831698	1831701	1831760	1831782	1831800	1831876	1831986	1832000	1832044	1832154	1832159	1832171	1832219	1832224	1832251	1832268	1832303	1832317
1834196	1834210	1834242	1834275	1834347	1834491	1834496	1834503	1834549	1834557	1834567	1834581	1834602	1834626	1834668	1834744	1834793	1834805	1834857	1834885	1834909	1834946	1834960	1834965	1834990	1835060	1835126	1835281	1835309	1835336	1835377	1835432	1835483	1835494	1835517	1835529	1835590	1835781	1835827	1835833	1835877	1835925	1835932	1835956	1835969	1835976	1835984	1836000	1836032	1836181
1838232	1838241	1838252	1838290	1838331	1838506	1838547	1838594	1838597	1838616	1838684	1838703	1838707	1838745	1838764	1838795	1838806	1838829	1838893	1838927	1839030	1839039	1839115	1839142	1839198	1839212	1839213	1839307	1839395	1839433	1839490	1839545	1839665	1839667	1839686	1839774	1839776	1839808	1839851	1839872	1839890	1839930	1840185	1840200	1840318	1840362	1840486	1840489	1840505	1840517
1843202	1843394	1843492	1843541	1843579	1843619	1843741	1843886	1843940	1844148	1844411	1844438	1844446	1844484	1844555	1844663	1844676	1844826	1844827	1844864	1844870	1845011	1845020	1845211	1845444	1845466	1845524	1845598	1845688	1845726	1845750	1845762	1845809	1845941	1845979	1846041	1846091	1846114	1846120	1846147	1846156	1846158	1846162	1846173	1846186	1846193	1846262	1846312	1846388	1846396
1849305	1849349	1849630	1849635	1849672	1849714	1849769	1849927	1849949	1849987	1850102	1850135	1850177	1850202	1850240	1850463	1850472	1850488	1850508	1850542	1850568	1850575	1850576	1850590	1850689	1850707	1850819	1850847	1850904	1850932	1851015	1851026	1851059	1851126	1851218	1851222	1851375	1851425	1851458	1851480	1851524	1851623	1851719	1851736	1851747	1851774	1851779	1851818	1851884	1851928
1855370	1855549	1855553	1855635	1855682	1855731	1855733	1855746	1855756	1855767	1855778	1855852	1855936	1855999	1856074	1856256	1856310	1856359	1856407	1856447	1856556	1856693	1856696	1856740	1856807	1856838	1856906	1856930	1857022	1857024	1857068	1857142	1857163	1857209	1857242	1857244	1857272	1857419	1857531	1857545	1857652	1857693	1857735	1857788	1857812	1857817	1857878	1857886	1857898	1858048
1860472	1860569	1860644	1860675	1860758	1860831	1860843	1860881	1860920	1860942	1861000	1861041	1861043	1861054	1861070	1861403	1861424	1861502	1861514	1861523	1861546	1861575	1861599	1861634	1861640	1861675	1861697	1861700	1861702	1861793	1861827	1861842	1861856	1861859	1861861	1861941	1862008	1862031	1862100	1862104	1862118	1862178	1862276	1862307	1862335	1862355	1862367	1862402	1862403	1862431
1865276	1865433	1865440	1865512	1865535	1865538	1865580	1865633	1865699	1865793	1865829	1865839	1865850	1865876	1865887	1865943	1866106	1866184	1866258	1866326	1866412	1866414	1866445	1866579	1866682	1866754	1866811	1866841	1866905	1866938	1866964	1867009	1867183	1867202	1867212	1867273	1867285	1867422	1867437	1867461	1867499	1867503	1867517	1867540	1867624	1867691	1867755	1867778	1867783	1867792
1870807	1870872	1870873	1870954	1871088	1871292	1871338	1871500	1871508	1871516	1871571	1871580	1871599	1871651	1871652	1871660	1871672	1871728	1871747	1871785	1871792	1871794	1871839	1871850	1871899	1872045	1872170	1872171	1872180	1872182	1872225	1872273	1872309	1872318	1872364	1872395	1872453	1872520	1872549	1872643	1872660	1872663	1872714	1872760	1872769	1872777	1872787	1872802	1872862	1872967
1877329	1877335	1877540	1877725	1877828	1878097	1878115	1878132	1878238	1878251	1878290	1878468	1878513	1878529	1878681	1878728	1878742	1878753	1878794	1878799	1878819	1878864	1878886	1878888	1878950	1878963	1878977	1878990	1879015	1879034	1879062	1879153	1879266	1879296	1879351	1879591	1879633	1879706	1879735	1879767	1879783	1879980	1880109	1880161	1880193	1880209	1880216	1880289	1880359	1880385
1884252	1884362	1884485	1884508	1884678	1884793	1884906	1884940	1885142	1885294	1885341	1885415	1885585	1885904	1885969	1886175	1886437	1886475	1886508	1886522	1886578	1886581	1886595	1886648	1886670	1886767	1886804	1886877	1887027	1887129	1887336	1887341	1887373	1887411	1887417	1887591	1887680	1887739	1887836	1887941	1887996	1888033	1888166	1888201	1888316	1888319	1888321	1888413	1888652	1888903
1892604	1892627	1892693	1892755	1892804	1892840	1892992	1893077	1893202	1893221	1893230	1893245	1893275	1893291	1893334	1893384	1893387	1893392	1893434	1893456	1893478	1893498	1893499	1893572	1893586	1893587	1893622	1893643	1893647	1893655	1893664	1893667	1893668	1893693	1893706	1893736	1893751	1893759	1893792	1893821	1893860	1893879	1893903	1893913	1893916	1893950	1893984	1893991	1894018	1894027
1895635	1895638	1895639	1895646	1895649	1895703	1895705	1895728	1895795	1895824	1895848	1895893	1895919	1895991	1896227	1896271	1896285	1896320	1896380	1896470	1896583	1896597	1896610	1896654	1896689	1896708	1896834	1896947	1896949	1896987	1896997	1897009	1897058	1897076	1897088	1897190	1897194	1897227	1897249	1897280	1897336	1897376	1897383	1897502	1897510	1897631	1897641	1897665	1897695	1897716
1900114	1900265	1900317	1900319	1900338	1900383	1900387	1900412	1900436	1900444	1900457	1900573	1900647	1900661	1900690	1900729	1900734	1900741	1900770	1900779	1900864	1900873	1900925	1900943	1901008	1901060	1901064	1901070	1901078	1901130	1901134	1901252	1901266	1901273	1901278	1901288	1901313	1901314	1901366	1901377	1901430	1901455	1901514	1901601	1901667	1901715	1901741	1901745	1901753	1901887
1904528	1904597	1904598	1904626	1904633	1904662	1904724	1904773	1904774	1904789	1904866	1904911	1904919	1904929	1904989	1905015	1905085	1905127	1905141	1905157	1905158	1905195	1905339	1905342	1905350	1905358	1905383	1905389	1905415	1905506	1905581	1905640	1905646	1905664	1905667	1905702	1905742	1905801	1905895	1905917	1905928	1905933	1905942	1905973	1905981	1905982	1905996	1906006	1906043	1906052
1909022	1909040	1909055	1909059	1909109	1909161	1909162	1909242	1909338	1909413	1909422	1909432	1909452	1909478	1909522	1909577	1909587	1909603	1909604	1909653	1909702	1909727	1909740	1909759	1909760	1909832	1909846	1909891	1909981	1910002	1910104	1910147	1910182	1910194	1910210	1910302	1910311	1910312	1910325	1910341	1910342	1910345	1910416	1910452	1910455	1910476	1910477	1910511	1910522	1910563
1912047	1912073	1912118	1912200	1912248	1912254	1912311	1912321	1912438	1912446	1912462	1912468	1912517	1912546	1912665	1912677	1912686	1912687	1912719	1912725	1912789	1912855	1912891	1912896	1912907	1912922	1912931	1912988	1913019	1913023	1913032	1913053	1913054	1913063	1913097	1913115	1913126	1913139	1913174	1913200	1913350	1913403	1913412	1913482	1913502	1913590	1913637	1913870	1913928	1914022
1916369	1916401	1916439	1916470	1916528	1916531	1916559	1916592	1916593	1916653	1916664	1916783	1916791	1916821	1916854	1916919	1916944	1916981	1917121	1917125	1917153	1917161	1917167	1917188	1917214	1917223	1917244	1917246	1917262	1917290	1917402	1917444	1917463	1917521	1917557	1917592	1917599	1917638	1917650	1917712	1917721	1917784	1917802	1917810	1918024	1918048	1918086	1918140	1918147	1918227
1920868	1920892	1920995	1921053	1921067	1921085	1921160	1921194	1921232	1921295	1921332	1921349	1921446	1921474	1921488	1921533	1921592	1921596	1921618	1921763	1921838	1921880	1921960	1921965	1921979	1921989	1922012	1922038	1922043	1922102	1922183	1922190	1922236	1922265	1922279	1922284	1922332	1922350	1922396	1922403	1922407	1922467	1922475	1922497	1922517	1922541	1922551	1922630	1922631	1922664
1925285	1925508	1925602	1925701	1925730	1925767	1925774	1925834	1925990	1926015	1926033	1926076	1926154	1926221	1926292	1926413	1926462	1926597	1926598	1926617	1926631	1926706	1926759	1926761	1926787	1926906	1926999	1927137	1927167	1927171	1927286	1927297	1927302	1927420	1927485	1927521	1927545	1927630	1927661	1927662	1927680	1927730	1927759	1927851	1927956	1928115	1928152	1928169	1928177	1928208
1931033	1931034	1931116	1931190	1931228	1931247	1931292	1931295	1931465	1931511	1931515	1931569	1931641	1931654	1931685	1931756	1931799	1931819	1931910	1931924	1931972	1932011	1932059	1932061	1932143	1932147	1932158	1932187	1932201	1932237	1932325	1932347	1932468	1932497	1932592	1932603	1932613	1932637	1932659	1932740	1932779	1932790	1932860	1932894	1932898	1932902	1932904	1932907	1932924	1932933
1934798	1934835	1934851	1934924	1934982	1935075	1935420	1935478	1935506	1935776	1935816	1936052	1936078	1936126	1936127	1936299	1936331	1936365	1936382	1936414	1936517	1936560	1936567	1936615	1936649	1936789	1936794	1936855	1936909	1936911	1936921	1936948	1936981	1937015	1937032	1937132	1937265	1937328	1937508	1937509	1937553	1937560	1937565	1937568	1937622	1937672	1937691	1937845	1937957	1938113
1941298	1941329	1941409	1941457	1941459	1941482	1941494	1941609	1941616	1941664	1941714	1941859	1941916	1941952	1941971	1941989	1942142	1942162	1942187	1942295	1942336	1942339	1942357	1942358	1942384	1942504	1942522	1942568	1942636	1942686	1942789	1942812	1942844	1942907	1942918	1942924	1943004	1943061	1943119	1943165	1943193	1943201	1943237	1943301	1943367	1943500	1943581	1943682	1943710	1943761
1946166	1946167	1946188	1946238	1946247	1946288	1946386	1946404	1946433	1946472	1946594	1946601	1946605	1946611	1946642	1946665	1946667	1946701	1946706	1946732	1946733	1946861	1946922	1946933	1946956	1947033	1947115	1947124	1947139	1947146	1947178	1947235	1947346	1947375	1947381	1947460	1947513	1947540	1947583	1947746	1947798	1947859	1948065	1948114	1948239	1948266	1948481	1948547	1948553	1948597
1951292	1951332	1951375	1951381	1951394	1951413	1951437	1951440	1951470	1951559	1951564	1951591	1951620	1951638	1951685	1951698	1951731	1951745	1951761	1951859	1951887	1951892	1951982	1952060	1952067	1952075	1952141	1952157	1952210	1952303	1952351	1952370	1952415	1952556	1952570	1952592	1952606	1952616	1952623	1952637	1952659	1952786	1952823	1952830	1952833	1952877	1952894	1952926	1952961	1953182
1955982	1956032	1956043	1956104	1956111	1956115	1956152	1956223	1956253	1956322	1956408	1956416	1956536	1956566	1956650	1956711	1956827	1956833	1956898	1956919	1957047	1957063	1957156	1957281	1957350	1957379	1957459	1957472	1957510	1957527	1957696	1957894	1957942	1957947	1957999	1958025	1958042	1958069	1958076	1958080	1958182	1958202	1958205	1958317	1958534	1958570	1958572	1958682	1958766	1958776
1961574	1961577	1961588	1961761	1961811	1961874	1961998	1962096	1962220	1962427	1962440	1962480	1962541	1962617	1962620	1962637	1962660	1962695	1962724	1962807	1962927	1962930	1962944	1962965	1963009	1963060	1963075	1963150	1963159	1963296	1963301	1963306	1963335	1963338	1963352	1963384	1963406	1963468	1963485	1963578	1963595	1963612	1963617	1963704	1963740	1963766	1963808	1963831	1963859	1963888
1966581	1966682	1966693	1966743	1966784	1966809	1966878	1966910	1966976	1967077	1967090	1967162	1967351	1967369	1967472	1967479	1967488	1967511	1967565	1967568	1967581	1967607	1967612	1967623	1967638	1967831	1967887	1967911	1967927	1967961	1968103	1968169	1968198	1968208	1968289	1968373	1968390	1968392	1968406	1968412	1968439	1968441	1968518	1968675	1968690	1968717	1968969	1968978	1968992	1969051
1971110	1971116	1971206	1971233	1971293	1971353	1971447	1971455	1971493	1971514	1971610	1971650	1971679	1971691	1971752	1971769	1971778	1971803	1971814	1971852	1971867	1971900	1971916	1971928	1971946	1971958	1971996	1972010	1972092	1972114	1972117	1972140	1972202	1972542	1972658	1972727	1972791	1972867	1972995	1973058	1973120	1973126	1973227	1973355	1973366	1973382	1973452	1973551	1973601	1973614
1975784	1975785	1975787	1975835	1975925	1975937	1976060	1976155	1976157	1976201	1976305	1976353	1976384	1976402	1976446	1976508	1976511	1976588	1976598	1976618	1976699	1976755	1976813	1976855	1976884	1976892	1976948	1976951	1976958	1977109	1977169	1977232	1977276	1977290	1977334	1977363	1977374	1977398	1977430	1977440	1977469	1977516	1977563	1977571	1977613	1977639	1977677	1977749	1977784	1977789
1981249	1981558	1981599	1981622	1981692	1981693	1981702	1981729	1981775	1981781	1981782	1981852	1981901	1981918	1982011	1982030	1982054	1982091	1982224	1982295	1982325	1982363	1982375	1982377	1982406	1982709	1982794	1983011	1983015	1983017	1983138	1983274	1983276	1983287	1983292	1983334	1983385	1983387	1983406	1983410	1983514	1983515	1983606	1983669	1983674	1983693	1983764	1984010	1984052	1984058
1986813	1986887	1986934	1987056	1987058	1987067	1987136	1987138	1987154	1987175	1987212	1987299	1987305	1987332	1987374	1987481	1987642	1987704	1987738	1987744	1987766	1987792	1987843	1987855	1987875	1987882	1987891	1987920	1987923	1988040	1988072	1988092	1988196	1988293	1988317	1988334	1988425	1988485	1988521	1988602	1988633	1988731	1988901	1988912	1988918	1988937	1988954	1988981	1989141	1989167
1991553	1991728	1991741	1991742	1991853	1991866	1991974	1991975	1992002	1992006	1992025	1992041	1992116	1992154	1992337	1992371	1992412	1992449	1992456	1992509	1992547	1992652	1992671	1992697	1992778	1992876	1992902	1993002	1993021	1993067	1993145	1993191	1993198	1993228	1993390	1993414	1993471	1993601	1993621	1993845	1993878	1993993	1994076	1994077	1994311	1994324	1994334	1994361	1994388	1994454
1998251	1998253	1998339	1998397	1998413	1998473	1998525	1998526	1998838	1999003	1999089	1999116	1999173	1999207	1999248	1999640	1999819	1999862	1999904	1999953	1999957	2000073	2000148	2000290	2000347	2000362	2000454	2000517	2000557	2000593	2000604	2000658	2000674	2000757	2000795	2000803	2000854	2000865	2000891	2000920	2000951	2001019	2001062	2001253	2001305	2001334	2001411	2001649	2001676	2001838
2006281	2006346	2006667	2006835	2006860	2006905	2006932	2007092	2007309	2007451	2007472	2007579	2007587	2007728	2007903	2007999	2008063	2008120	2008311	2008428	2008449	2008611	2008641	2008904	2008941	2008984	2008989	2009112	2009125	2009147	2009311	2009322	2009411	2009461	2009470	2009477	2009670	2009803	2009841	2009945	2009956	2010053	2010060	2010180	2010274	2010505	2010510	2010630	2010722	2010820
2014390	2014552	2014558	2014689	2014748	2014844	2014915	2015090	2015170	2015192	2015219	2015259	2015329	2015650	2015697	2015810	2015821	2015919	2015981	2016055	2016065	2016143	2016176	2016178	2016236	2016258	2016265	2016283	2016336	2016361	2016610	2016705	2016749	2016912	2016945	2017190	2017227	2017240	2017485	2017731	2017736	2017737	2018067	2018169	2018175	2018190	2018366	2018511	2018623	2018641
2022351	2022387	2022517	2022572	2022633	2022681	2022793	2022959	2022981	2023056	2023071	2023132	2023256	2023284	2023428	2023434	2023456	2023552	2023582	2023595	2023600	2023628	2023917	2023935	2024171	2024185	2024413	2024475	2024503	2024504	2024579	2024626	2024661	2024682	2024732	2024778	2024877	2024889	2025244	2025293	2025550	2025754	2025888	2025910	2025961	2025978	2026019	2026063	2026101	2026117
2028588	2028601	2028606	2028784	2028808	2028855	2028871	2028874	2029063	2029082	2029146	2029197	2029284	2029291	2029327	2029348	2029361	2029410	2029464	2029494	2029536	2029569	2029627	2029642	2029766	2029826	2029829	2029924	2029949	2030033	2030039	2030071	2030130	2030154	2030156	2030178	2030287	2030299	2030314	2030331	2030424	2030485	2030529	2030547	2030568	2030615	2030644	2030682	2030686	2030953
2034370	2034378	2034435	2034766	2034782	2034866	2034924	2034957	2035035	2035044	2035062	2035094	2035178	2035190	2035344	2035523	2035531	2035623	2035688	2035723	2035866	2035919	2035962	2035984	2036025	2036061	2036162	2036296	2036330	2036437	2036446	2036464	2036493	2036508	2036511	2036568	2036602	2036928	2036931	2036947	2037021	2037113	2037119	2037164	2037175	2037235	2037286	2037351	2037501	2037527
2040656	2040684	2040934	2040970	2040987	2041035	2041056	2041176	2041185	2041236	2041313	2041326	2041386	2041467	2041499	2041723	2041981	2042108	2042513	2042522	2042533	2042569	2042635	2042648	2042689	2042750	2042966	2043083	2043113	2043148	2043200	2043281	2043296	2043339	2043350	2043436	2043476	2043510	2043591	2043610	2043624	2043852	2043868	2043942	2044097	2044098	2044132	2044330	2044389	2044442
2048505	2048611	2048744	2048896	2048910	2049024	2049028	2049031	2049083	2049127	2049187	2049230	2049312	2049334	2049414	2049442	2049444	2049446	2049448	2049450	2049499	2049501	2049502	2049522	2049524	2049526	2049528	2049532	2049537	2049542	2049546	2049548	2049550	2049552	2049554	2049745	2049747	2049748	2049751	2049752	2049754	2049758	2049762	2049773	2049789	2049834	2049835	2049836	2049862	2049863
2052768	2052803	2052813	2052819	2052836	2052840	2052841	2052844	2052845	2052854	2052861	2052868	2052870	2052891	2052895	2052923	2052933	2052962	2052969	2052973	2052978	2052984	2052987	2052988	2052992	2052999	2053008	2053009	2053010	2053015	2053017	2053022	2053030	2053031	2053096	2053100	2053102	2053103	2053104	2053105	2053107	2053108	2053109	2053110	2053114	2053119	2053121	2053132	2053134	2053249
2054444	2054452	2054464	2054475	2054517	2054543	2054569	2054582	2054601	2054625	2054706	2054716	2054727	2054748	2054769	2054776	2054793	2054802	2054805	2054808	2054813	2054877	2054895	2054899	2054913	2054953	2054976	2054978	2054984	2054987	2055004	2055020	2055026	2055031	2055052	2055070	2055076	2055081	2055082	2055089	2055113	2055149	2055175	2055188	2055223	2055301	2055363	2055374	2055379	2055384
2056016	2056018	2056025	2056026	2056033	2056050	2056061	2056064	2056099	2056113	2056126	2056145	2056174	2056177	2056178	2056201	2056274	2056291	2056337	2056354	2056359	2056368	2056379	2056395	2056397	2056403	2056423	2056429	2056430	2056435	2056445	2056446	2056466	2056467	2056468	2056473	2056478	2056566	2056575	2056580	2056588	2056589	2056590	2056591	2056592	2056594	2056595	2056596	2056597	2056598
2057513	2057520	2057538	2057546	2057555	2057567	2057603	2057605	2057652	2057668	2057670	2057673	2057682	2057691	2057705	2057710	2057726	2057777	2057778	2057788	2057794	2057799	2057812	2057828	2057833	2057839	2057869	2057877	2057881	2057884	2057897	2057900	2057913	2057917	2058026	2058050	2058082	2058099	2058153	2058193	2058213	2058274	2058335	2058338	2058349	2058360	2058362	2058386	2058390	2058422
2059325	2059342	2059352	2059381	2059429	2059454	2059463	2059467	2059472	2059491	2059539	2059546	2059558	2059585	2059696	2059717	2059722	2059723	2059760	2059808	2059829	2059832	2059842	2059848	2059858	2059860	2059861	2059863	2059880	2059895	2059914	2059917	2059919	2059922	2059938	2059943	2059949	2059961	2059964	2059966	2059967	2059969	2059978	2059984	2059988	2059989	2059990	2060018	2060087	2060089
2062404	2062498	2062529	2062636	2062645	2062646	2062917	2062920	2062923	2063102	2063103	2063174	2063176	2063178	2063295	2063317	2063326	2063368	2063370	2063384	2063395	2063397	2063413	2063425	2063428	2063433	2063440	2063443	2063462	2063466	2063467	2063483	2063494	2063527	2063537	2063538	2063560	2063595	2063599	2063608	2063633	2063649	2063658	2063661	2063687	2063721	2063725	2063733	2063790	2063840
2066144	2066145	2066150	2066253	2066331	2066478	2066628	2066641	2066738	2066741	2066742	2066745	2066824	2067177	2067268	2067308	2067401	2067460	2067483	2067516	2067642	2067656	2067672	2067677	2067681	2067755	2067779	2067824	2067945	2068039	2068103	2068112	2068115	2068150	2068179	2068180	2068185	2068194	2068291	2068297	2068299	2068327	2068417	2068563	2068771	2068778	2068808	2068835	2069209	2069435
2078035	2078037	2078041	2078054	2078085	2078122	2078139	2078150	2078174	2078189	2078200	2078228	2078229	2078255	2078266	2078271	2078275	2078299	2078305	2078307	2078310	2078313	2078331	2078340	2078354	2078423	2078424	2078425	2078433	2078434	2078449	2078477	2078480	2078483	2078530	2078532	2078535	2078545	2078551	2078554	2078589	2078590	2078591	2078615	2078629	2078633	2078638	2078656	2078659	2078661
2079305	2079312	2079329	2079334	2079368	2079373	2079375	2079382	2079383	2079386	2079393	2079427	2079436	2079437	2079438	2079463	2079464	2079468	2079471	2079472	2079475	2079476	2079478	2079481	2079524	2079535	2079545	2079570	2079586	2079602	2079604	2079613	2079617	2079659	2079661	2079668	2079669	2079697	2079707	2079716	2079717	2079722	2079728	2079732	2079757	2079767	2079781	2079782	2079789	2079802
2080388	2080422	2080432	2080434	2080445	2080448	2080453	2080456	2080464	2080513	2080514	2080519	2080542	2080555	2080570	2080574	2080588	2080637	2080641	2080643	2080681	2080713	2080746	2080776	2080785	2080794	2080846	2080859	2080870	2080898	2080927	2080976	2080994	2081014	2081016	2081017	2081076	2081086	2081087	2081089	2081097	2081098	2081103	2081106	2081130	2081136	2081147	2081161	2081163	2081182
2081748	2081831	2081844	2081845	2081872	2081875	2081879	2081888	2081889	2081892	2081893	2081945	2081953	2082035	2082046	2082057	2082094	2082098	2082101	2082104	2082122	2082174	2082176	2082178	2082180	2082185	2082190	2082206	2082221	2082222	2082239	2082240	2082247	2082259	2082265	2082282	2082284	2082287	2082292	2082296	2082298	2082329	2082334	2082353	2082380	2082388	2082391	2082393	2082406	2082407
2083069	2083071	2083077	2083080	2083081	2083082	2083085	2083100	2083109	2083120	2083153	2083186	2083187	2083202	2083234	2083257	2083275	2083276	2083279	2083282	2083287	2083314	2083334	2083345	2083361	2083367	2083384	2083396	2083450	2083452	2083458	2083459	2083468	2083475	2083477	2083491	2083498	2083509	2083510	2083514	2083525	2083531	2083532	2083534	2083535	2083544	2083556	2083559	2083571	2083573
2084085	2084089	2084090	2084132	2084142	2084150	2084159	2084179	2084184	2084195	2084198	2084200	2084205	2084229	2084230	2084247	2084268	2084273	2084275	2084294	2084309	2084313	2084325	2084331	2084335	2084340	2084345	2084349	2084350	2084354	2084381	2084400	2084419	2084431	2084445	2084461	2084466	2084474	2084479	2084491	2084509	2084510	2084536	2084543	2084549	2084553	2084566	2084568	2084585	2084598
2085246	2085254	2085261	2085274	2085280	2085296	2085330	2085343	2085344	2085349	2085359	2085389	2085397	2085398	2085414	2085531	2085538	2085542	2085548	2085549	2085560	2085562	2085582	2085595	2085604	2085605	2085612	2085616	2085621	2085622	2085635	2085638	2085647	2085668	2085673	2085680	2085690	2085714	2085720	2085721	2085722	2085737	2085748	2085749	2085750	2085752	2085755	2085768	2085771	2085772
2086384	2086396	2086421	2086440	2086442	2086443	2086513	2086519	2086522	2086560	2086564	2086569	2086574	2086587	2086598	2086646	2086654	2086676	2086686	2086697	2086702	2086716	2086717	2086721	2086728	2086744	2086763	2086771	2086773	2086774	2086786	2086847	2086851	2086863	2086878	2086928	2086934	2086939	2086944	2086953	2086961	2086975	2086991	2087029	2087132	2087166	2087167	2087211	2087255	2087280
2087892	2087894	2087990	2088000	2088026	2088045	2088068	2088073	2088134	2088142	2088165	2088195	2088214	2088232	2088239	2088251	2088283	2088302	2088312	2088319	2088320	2088327	2088335	2088350	2088394	2088404	2088415	2088429	2088447	2088448	2088460	2088461	2088462	2088463	2088468	2088471	2088480	2088481	2088486	2088488	2088490	2088492	2088495	2088500	2088501	2088506	2088507	2088525	2088590	2088593
2089356	2089362	2089372	2089374	2089384	2089404	2089407	2089412	2089415	2089447	2089451	2089454	2089464	2089466	2089472	2089481	2089484	2089490	2089504	2089510	2089511	2089522	2089523	2089534	2089537	2089553	2089556	2089563	2089572	2089578	2089584	2089613	2089618	2089640	2089660	2089669	2089681	2089693	2089697	2089706	2089750	2089751	2089757	2089785	2089854	2089876	2089888	2089900	2089905	2089922
2090538	2090539	2090563	2090618	2090620	2090625	2090637	2090656	2090660	2090677	2090686	2090688	2090691	2090693	2090699	2090702	2090709	2090715	2090719	2090725	2090740	2090761	2090790	2090793	2090794	2090847	2090851	2090852	2090854	2090859	2090861	2090862	2090896	2090913	2090916	2090918	2090922	2090928	2090956	2090984	2090986	2090989	2090990	2090991	2091003	2091022	2091027	2091029	2091030	2091082
2091540	2091543	2091544	2091546	2091589	2091610	2091613	2091642	2091650	2091658	2091671	2091677	2091701	2091725	2091869	2091880	2091896	2091904	2091911	2091912	2091944	2091956	2091957	2091972	2092000	2092029	2092056	2092060	2092066	2092104	2092108	2092122	2092124	2092142	2092161	2092165	2092175	2092182	2092218	2092236	2092251	2092254	2092258	2092261	2092263	2092276	2092278	2092292	2092311	2092314
2092972	2092983	2092993	2092996	2092997	2092999	2093004	2093008	2093009	2093012	2093024	2093033	2093042	2093058	2093078	2093084	2093093	2093114	2093160	2093174	2093176	2093192	2093193	2093194	2093195	2093200	2093203	2093211	2093241	2093276	2093371	2093398	2093404	2093438	2093461	2093480	2093483	2093485	2093488	2093489	2093491	2093492	2093497	2093526	2093527	2093530	2093562	2093597	2093599	2093609
2094369	2094370	2094371	2094391	2094400	2094416	2094420	2094435	2094441	2094460	2094469	2094474	2094510	2094518	2094544	2094549	2094572	2094573	2094605	2094658	2094663	2094668	2094678	2094679	2094686	2094696	2094700	2094703	2094705	2094713	2094734	2094747	2094767	2094784	2094790	2094798	2094807	2094810	2094813	2094846	2094880	2094883	2094895	2094935	2094945	2094981	2095024	2095034	2095037	2095058
2095911	2095917	2095932	2095935	2095964	2095969	2095971	2095974	2095979	2095990	2096041	2096053	2096063	2096083	2096099	2096106	2096141	2096148	2096187	2096192	2096202	2096229	2096230	2096231	2096233	2096243	2096247	2096272	2096281	2096282	2096340	2096342	2096351	2096357	2096364	2096377	2096395	2096398	2096413	2096414	2096417	2096424	2096429	2096439	2096442	2096457	2096474	2096481	2096485	2096495
2097358	2097372	2097374	2097382	2097383	2097387	2097390	2097398	2097425	2097435	2097442	2097446	2097453	2097459	2097533	2097535	2097552	2097558	2097563	2097616	2097635	2097670	2097711	2097755	2097765	2097777	2097801	2097867	2097875	2097915	2097941	2097954	2097987	2098000	2098006	2098030	2098048	2098056	2098087	2098092	2098151	2098159	2098186	2098193	2098196	2098213	2098216	2098264	2098266	2098270
2098889	2098906	2098908	2098909	2098956	2098958	2098987	2098994	2098997	2099008	2099028	2099037	2099047	2099049	2099054	2099069	2099071	2099088	2099103	2099133	2099187	2099188	2099205	2099210	2099220	2099229	2099233	2099264	2099276	2099288	2099328	2099331	2099333	2099349	2099355	2099358	2099367	2099375	2099376	2099384	2099406	2099416	2099420	2099429	2099430	2099435	2099443	2099448	2099465	2099488
2100253	2100259	2100274	2100275	2100289	2100298	2100313	2100389	2100439	2100447	2100448	2100449	2100457	2100500	2100511	2100528	2100529	2100575	2100586	2100589	2100623	2100644	2100649	2100651	2100664	2100670	2100676	2100678	2100692	2100710	2100716	2100728	2100730	2100740	2100758	2100759	2100811	2100839	2100848	2100855	2100860	2100862	2100863	2100870	2100885	2100886	2100887	2100890	2100891	2100902
2101692	2101697	2101712	2101716	2101735	2101738	2101788	2101789	2101798	2101805	2101868	2101960	2102041	2102089	2102154	2102160	2102207	2102208	2102209	2102222	2102259	2102260	2102277	2102299	2102300	2102301	2102311	2102315	2102328	2102332	2102343	2102349	2102350	2102354	2102357	2102370	2102393	2102395	2102398	2102399	2102404	2102451	2102463	2102471	2102472	2102477	2102480	2102496	2102500	2102503
2103196	2103199	2103200	2103217	2103225	2103238	2103240	2103250	2103273	2103345	2103346	2103362	2103374	2103384	2103390	2103400	2103402	2103410	2103434	2103436	2103461	2103499	2103520	2103535	2103541	2103544	2103554	2103579	2103615	2103632	2103635	2103651	2103678	2103679	2103682	2103737	2103749	2103750	2103776	2103782	2103800	2103808	2103822	2103844	2103845	2103853	2103876	2103886	2103959	2103992
2104605	2104638	2104651	2104654	2104656	2104657	2104690	2104695	2104698	2104713	2104722	2104726	2104741	2104765	2104770	2104794	2104820	2104885	2104886	2104891	2104934	2104974	2104995	2105000	2105046	2105065	2105080	2105088	2105095	2105102	2105106	2105136	2105146	2105155	2105177	2105183	2105184	2105201	2105224	2105230	2105246	2105249	2105272	2105276	2105283	2105306	2105319	2105323	2105329	2105342
2105931	2105938	2105962	2105970	2105993	2105999	2106027	2106059	2106091	2106095	2106098	2106103	2106149	2106152	2106154	2106159	2106167	2106171	2106174	2106180	2106188	2106191	2106192	2106208	2106213	2106237	2106259	2106262	2106270	2106271	2106289	2106295	2106314	2106365	2106367	2106370	2106379	2106389	2106391	2106397	2106403	2106450	2106455	2106461	2106472	2106481	2106511	2106547	2106553	2106580
2107433	2107454	2107455	2107456	2107464	2107481	2107485	2107565	2107577	2107585	2107595	2107599	2107624	2107628	2107643	2107652	2107666	2107670	2107684	2107692	2107694	2107696	2107706	2107726	2107728	2107751	2107779	2107799	2107807	2107871	2107906	2107916	2107924	2107925	2107932	2107962	2107999	2108000	2108008	2108022	2108029	2108046	2108058	2108078	2108079	2108124	2108126	2108139	2108141	2108142
2108821	2108827	2108861	2108892	2108906	2108937	2108955	2108961	2108971	2108987	2109001	2109019	2109026	2109033	2109063	2109065	2109084	2109085	2109092	2109137	2109139	2109144	2109175	2109186	2109211	2109219	2109228	2109248	2109255	2109256	2109300	2109330	2109418	2109422	2109424	2109452	2109465	2109466	2109473	2109475	2109478	2109482	2109484	2109538	2109573	2109610	2109611	2109630	2109636	2109647
2110268	2110271	2110284	2110286	2110316	2110321	2110332	2110375	2110382	2110385	2110386	2110391	2110401	2110403	2110466	2110484	2110502	2110505	2110515	2110557	2110568	2110572	2110573	2110627	2110629	2110630	2110634	2110639	2110661	2110670	2110684	2110704	2110707	2110716	2110721	2110722	2110724	2110726	2110733	2110751	2110757	2110790	2110801	2110803	2110810	2110820	2110824	2110831	2110833	2110867
2111880	2111906	2111915	2111933	2111934	2111974	2112001	2112003	2112013	2112015	2112024	2112059	2112147	2112149	2112169	2112251	2112268	2112279	2112283	2112295	2112301	2112302	2112324	2112344	2112373	2112380	2112393	2112396	2112404	2112419	2112466	2112473	2112476	2112496	2112511	2112542	2112567	2112634	2112635	2112640	2112651	2112791	2112794	2112806	2112813	2112828	2112833	2112840	2112850	2112863
2113488	2113492	2113511	2113607	2113638	2113651	2113664	2113670	2113703	2113711	2113722	2113751	2113767	2113808	2113884	2113888	2113901	2113904	2113938	2113944	2113959	2113967	2113977	2113993	2114008	2114010	2114013	2114042	2114071	2114092	2114094	2114150	2114155	2114156	2114182	2114184	2114208	2114212	2114251	2114264	2114277	2114295	2114304	2114308	2114311	2114326	2114331	2114344	2114353	2114357
2115027	2115030	2115079	2115083	2115140	2115167	2115176	2115182	2115186	2115228	2115242	2115251	2115266	2115268	2115313	2115361	2115372	2115409	2115414	2115438	2115448	2115451	2115462	2115463	2115519	2115521	2115525	2115535	2115542	2115552	2115571	2115595	2115623	2115625	2115631	2115638	2115650	2115665	2115666	2115669	2115687	2115688	2115689	2115696	2115705	2115719	2115727	2115773	2115807	2115825
2116304	2116311	2116317	2116318	2116329	2116369	2116390	2116404	2116405	2116452	2116482	2116511	2116521	2116527	2116534	2116543	2116560	2116570	2116584	2116586	2116592	2116593	2116601	2116656	2116681	2116693	2116695	2116697	2116708	2116721	2116723	2116724	2116735	2116736	2116742	2116743	2116753	2116767	2116776	2116787	2116789	2116794	2116804	2116807	2116819	2116825	2116832	2116834	2116857	2116864
2117370	2117377	2117383	2117428	2117442	2117445	2117472	2117508	2117526	2117532	2117533	2117534	2117563	2117574	2117585	2117624	2117680	2117682	2117687	2117699	2117718	2117726	2117728	2117733	2117736	2117743	2117751	2117758	2117770	2117785	2117817	2117824	2117827	2117859	2117865	2117883	2117885	2117890	2117898	2117899	2117919	2117922	2117945	2117968	2117969	2117982	2117984	2117998	2118006	2118012
2118587	2118626	2118638	2118660	2118663	2118762	2118800	2118820	2118839	2118843	2118853	2118862	2118873	2118894	2118897	2118930	2118965	2118972	2118973	2119005	2119029	2119081	2119104	2119112	2119125	2119148	2119181	2119207	2119210	2119250	2119296	2119303	2119317	2119318	2119328	2119359	2119387	2119414	2119426	2119428	2119478	2119487	2119508	2119527	2119535	2119540	2119544	2119546	2119550	2119551
2120542	2120549	2120573	2120576	2120636	2120658	2120661	2120685	2120688	2120689	2120707	2120718	2120723	2120748	2120761	2120772	2120786	2120810	2120850	2120852	2120902	2120919	2120930	2120931	2120957	2121071	2121076	2121082	2121099	2121103	2121112	2121117	2121136	2121140	2121143	2121144	2121152	2121176	2121177	2121211	2121217	2121272	2121276	2121277	2121280	2121288	2121322	2121339	2121350	2121353
2121918	2121927	2121959	2122018	2122048	2122050	2122071	2122091	2122092	2122118	2122131	2122148	2122157	2122162	2122189	2122192	2122221	2122224	2122238	2122257	2122292	2122298	2122317	2122323	2122333	2122335	2122355	2122372	2122375	2122378	2122382	2122383	2122384	2122397	2122407	2122413	2122423	2122444	2122509	2122510	2122512	2122530	2122573	2122588	2122608	2122620	2122644	2122677	2122683	2122685
2123310	2123311	2123393	2123428	2123436	2123447	2123450	2123457	2123516	2123517	2123527	2123569	2123581	2123583	2123585	2123590	2123596	2123600	2123604	2123608	2123616	2123624	2123627	2123677	2123690	2123716	2123720	2123726	2123741	2123742	2123745	2123750	2123759	2123807	2123826	2123828	2123858	2123860	2123887	2123919	2123923	2123938	2123953	2123960	2123961	2123970	2123972	2123987	2123990	2123998
2124802	2124813	2124825	2124830	2124833	2124834	2124847	2124858	2124859	2124882	2124908	2124916	2124930	2124937	2124942	2124953	2124954	2124959	2124974	2124981	2124982	2124983	2124987	2124995	2125014	2125018	2125022	2125024	2125027	2125032	2125043	2125048	2125057	2125060	2125062	2125065	2125074	2125086	2125090	2125096	2125103	2125110	2125113	2125116	2125120	2125151	2125161	2125164	2125169	2125175
2125965	2126000	2126008	2126024	2126026	2126028	2126032	2126049	2126051	2126077	2126078	2126116	2126119	2126122	2126150	2126151	2126152	2126193	2126202	2126204	2126213	2126218	2126228	2126229	2126242	2126247	2126251	2126252	2126261	2126271	2126283	2126292	2126294	2126306	2126313	2126334	2126515	2126522	2126530	2126542	2126544	2126547	2126566	2126580	2126584	2126621	2126656	2126686	2126768	2126769
2127869	2127907	2127924	2127929	2127943	2127986	2128054	2128088	2128115	2128129	2128131	2128134	2128135	2128137	2128152	2128154	2128165	2128178	2128203	2128208	2128213	2128234	2128248	2128293	2128296	2128326	2128334	2128346	2128351	2128380	2128395	2128400	2128401	2128421	2128431	2128432	2128437	2128445	2128446	2128451	2128495	2128498	2128506	2128508	2128611	2128616	2128618	2128623	2128632	2128635
2129425	2129427	2129432	2129439	2129448	2129554	2129628	2129686	2129688	2129703	2129711	2129759	2129848	2129996	2130130	2130238	2130249	2130250	2130257	2130259	2130260	2130267	2130268	2130269	2130277	2130278	2130281	2130283	2130284	2130285	2130349	2130669	2130696	2130698	2130720	2130721	2130879	2130911	2131134	2131318	2131479	2131481	2131503	2131513	2131520	2131552	2131557	2131570	2131642	2131650
2133503	2133505	2133509	2133511	2133534	2133553	2133593	2133606	2133613	2133616	2133620	2133626	2133640	2133717	2133742	2133750	2133753	2133777	2133793	2133825	2133840	2133895	2133909	2133924	2134058	2134165	2134169	2134172	2134207	2134222	2134226	2134247	2134264	2134291	2134297	2134298	2134300	2134308	2134320	2134347	2134349	2134374	2134608	2134636	2134711	2134766	2134769	2134770	2134777	2134888
2137248	2137265	2137269	2137362	2137364	2137463	2137472	2137630	2137633	2137639	2137641	2137683	2137751	2137775	2137779	2137806	2137824	2137833	2137838	2137842	2137854	2137859	2137925	2137936	2137938	2138082	2138172	2138175	2138334	2138501	2138506	2138507	2138508	2138509	2138512	2138513	2138536	2138544	2138637	2138646	2138696	2138715	2138818	2138834	2138838	2138866	2138881	2138904	2138927	2138929
2140190	2140191	2140203	2140317	2140485	2140504	2140530	2140576	2140685	2140705	2140727	2140739	2141002	2141003	2141008	2141009	2141075	2141147	2141151	2141277	2141281	2141381	2141383	2141445	2141448	2141449	2141470	2141528	2141536	2141553	2141680	2141684	2141752	2141754	2141759	2141772	2141776	2141777	2141780	2141781	2141782	2141783	2141786	2141990	2141992	2142011	2142012	2142113	2142149	2142152
2144784	2144799	2144809	2144877	2144883	2144885	2145071	2145072	2145073	2145094	2145181	2145298	2145299	2145301	2145305	2145306	2145318	2145321	2145327	2145331	2145333	2145336	2145341	2145342	2145344	2145345	2145346	2145347	2145349	2145361	2145362	2145363	2145420	2145427	2145484	2145488	2145489	2145491	2145492	2145507	2145509	2145527	2145530	2145539	2145561	2145570	2145571	2145574	2145577	2145631
2146894	2146930	2146940	2146949	2147019	2147095	2147109	2147110	2147111	2147112	2147116	2147143	2147159	2147246	2147247	2147250	2147255	2147256	2147257	2147263	2147265	2147269	2147271	2147275	2147285	2147287	2147302	2147304	2147320	2147328	2147330	2147336	2147354	2147390	2147391	2147396	2147410	2147412	2147452	2147476	2147485	2147526	2147527	2147528	2147556	2147557	2147581	2147582	2147584	2147586
2148459	2148463	2148464	2148465	2148467	2148473	2148476	2148477	2148478	2148481	2148482	2148483	2148485	2148488	2148490	2148495	2148499	2148501	2148503	2148504	2148506	2148507	2148508	2148509	2148510	2148513	2148529	2148531	2148535	2148541	2148543	2148546	2148547	2148549	2148551	2148553	2148556	2148557	2148558	2148559	2148561	2148562	2148573	2148575	2148576	2148580	2148581	2148583	2148587	2148588
2149416	2149417	2149418	2149419	2149521	2149524	2149559	2149567	2149568	2149571	2149572	2149573	2149574	2149583	2149585	2149588	2149589	2149591	2149607	2149617	2149627	2149633	2149635	2149636	2149674	2149694	2149720	2149735	2149793	2149933	2149945	2149949	2149952	2149958	2149960	2149962	2149971	2149972	2149976	2149986	2149990	2149993	2150002	2150008	2150075	2150091	2150113	2150158	2150200	2150295
2150951	2150956	2150961	2150975	2150997	2150999	2151001	2151003	2151109	2151111	2151116	2151118	2151125	2151131	2151144	2151172	2151173	2151185	2151229	2151248	2151298	2151299	2151347	2151361	2151362	2151449	2151453	2151521	2151523	2151528	2151531	2151535	2151543	2151601	2151646	2151648	2151650	2151742	2151837	2151838	2151842	2151844	2151850	2151851	2151868	2151869	2151888	2151894	2151909	2151920
2152929	2152931	2152933	2152942	2152944	2152945	2153003	2153007	2153008	2153017	2153022	2153028	2153037	2153070	2153078	2153082	2153095	2153101	2153102	2153104	2153108	2153157	2153158	2153159	2153160	2153174	2153184	2153215	2153216	2153219	2153220	2153241	2153244	2153508	2153509	2153510	2153511	2153514	2153515	2153525	2153530	2153531	2153696	2153767	2153794	2153804	2153901	2153910	2153912	2153913
2155193	2155202	2155204	2155250	2155251	2155253	2155260	2155295	2155300	2155306	2155307	2155316	2155329	2155331	2155336	2155337	2155392	2155431	2155433	2155537	2155538	2155547	2155549	2155551	2155552	2155553	2155558	2155586	2155599	2155600	2155601	2155604	2155611	2155612	2155616	2155617	2155619	2155632	2155633	2155637	2155638	2155639	2155640	2155641	2155644	2155653	2155655	2155656	2155675	2155677
2156188	2156231	2156259	2156314	2156353	2156379	2156386	2156387	2156394	2156407	2156424	2156445	2156471	2156484	2156487	2156504	2156537	2156540	2156560	2156570	2156586	2156836	2156928	2157193	2157200	2157259	2157260	2157261	2157262	2157299	2157309	2157316	2157330	2157342	2157349	2157352	2157358	2157360	2157361	2157362	2157363	2157366	2157542	2157546	2157548	2157552	2157553	2157554	2157555	2157556
2157895	2157897	2157899	2157901	2157909	2157911	2157931	2157933	2157954	2157956	2157972	2157974	2157980	2157995	2157997	2158001	2158020	2158045	2158048	2158050	2158052	2158054	2158091	2158147	2158150	2158155	2158156	2158287	2158293	2158304	2158311	2158317	2158327	2158328	2158329	2158343	2158344	2158353	2158355	2158358	2158369	2158375	2158377	2158383	2158394	2158417	2158422	2158424	2158425	2158470
2159395	2159396	2159397	2159398	2159400	2159401	2159405	2159407	2159408	2159412	2159421	2159422	2159423	2159427	2159428	2159436	2159437	2159442	2159443	2159444	2159445	2159446	2159447	2159449	2159450	2160207	2160213	2160217	2160221	2160228	2160231	2160232	2160234	2160236	2160249	2160264	2160265	2160267	2160268	2160273	2160274	2160297	2160302	2160304	2160307	2160308	2160312	2160329	2160337	2160339
2161246	2161248	2161257	2161272	2161358	2161359	2161429	2161450	2161460	2161474	2161481	2161488	2161504	2161508	2161535	2161540	2161544	2161548	2161552	2161555	2161558	2161565	2161567	2161573	2161594	2161595	2161611	2161627	2161628	2161638	2161641	2161642	2161667	2161677	2161691	2161698	2161700	2161709	2161711	2161721	2161722	2161726	2161731	2161743	2161746	2161759	2161776	2161781	2161790	2161805
2162823	2162825	2162831	2162841	2162873	2162876	2162881	2162886	2162893	2162909	2162917	2162930	2162931	2162941	2162949	2162965	2162986	2162991	2163001	2163005	2163014	2163016	2163021	2163023	2163044	2163055	2163056	2163064	2163065	2163066	2163119	2163124	2163142	2163146	2163156	2163239	2163248	2163411	2163453	2163470	2163510	2163560	2163679	2163718	2163734	2163740	2163906	2163924	2163933	2163945
2164691	2164705	2164708	2164709	2164739	2164752	2164757	2164788	2164796	2164820	2164885	2164897	2164898	2164914	2164921	2164960	2164976	2164977	2164985	2164994	2164999	2165010	2165014	2165059	2165075	2165076	2165077	2165079	2165091	2165095	2165103	2165163	2165175	2165182	2165209	2165226	2165229	2165238	2165246	2165258	2165284	2165332	2165345	2165389	2165391	2165417	2165494	2165506	2165512	2165561
2166306	2166324	2166331	2166338	2166341	2166344	2166356	2166357	2166397	2166402	2166417	2166446	2166461	2166509	2166584	2166593	2166596	2166646	2166648	2166675	2166679	2166680	2166682	2166688	2166701	2166728	2166747	2166775	2166777	2166835	2166841	2166842	2166864	2166869	2166878	2166897	2166906	2166917	2167030	2167035	2167047	2167052	2167057	2167075	2167092	2167095	2167108	2167116	2167123	2167137
2168994	2169010	2169042	2169050	2169083	2169091	2169093	2169094	2169339	2169342	2169348	2169350	2169358	2169373	2169404	2169437	2169462	2169470	2169472	2169492	2169532	2169547	2169568	2169579	2169582	2169584	2169620	2169661	2169666	2169689	2169709	2169712	2169715	2169717	2169720	2169806	2169831	2169834	2169838	2169847	2169875	2169905	2169910	2169912	2169930	2169936	2169950	2169966	2169980	2169998
2171396	2171398	2171439	2171451	2171457	2171484	2171497	2171518	2171558	2171626	2171634	2171727	2171730	2171748	2171758	2171764	2171776	2171798	2171830	2171834	2171837	2171844	2171845	2171879	2171942	2172118	2172121	2172127	2172176	2172194	2172274	2172300	2172306	2172307	2172319	2172321	2172322	2172334	2172337	2172338	2172352	2172353	2172366	2172394	2172420	2172464	2172498	2172514	2172517	2172541
2174082	2174083	2174159	2174167	2174177	2174235	2174253	2174265	2174272	2174274	2174275	2174309	2174323	2174324	2174325	2174334	2174342	2174387	2174396	2174397	2174413	2174448	2174460	2174469	2174473	2174479	2174484	2174489	2174511	2174513	2174530	2174536	2174592	2174599	2174614	2174625	2174636	2174643	2174649	2174681	2174683	2174694	2174794	2174814	2174841	2174842	2174887	2174924	2174949	2174978
2176255	2176259	2176315	2176319	2176343	2176354	2176362	2176363	2176412	2176422	2176450	2176456	2176483	2176498	2176514	2176541	2176580	2176585	2176608	2176635	2176652	2176759	2176760	2176764	2176767	2176777	2176795	2176879	2176920	2176952	2176976	2176994	2176997	2177060	2177065	2177140	2177174	2177195	2177226	2177231	2177242	2177261	2177344	2177431	2177456	2177491	2177519	2177522	2177557	2177567
2178859	2178904	2178925	2178929	2178931	2178951	2178964	2179018	2179026	2179046	2179064	2179084	2179126	2179193	2179242	2179252	2179287	2179291	2179309	2179329	2179340	2179475	2179503	2179508	2179532	2179534	2179577	2179616	2179620	2179659	2179660	2179707	2179721	2179730	2179734	2179738	2179781	2179826	2179888	2179893	2179957	2179971	2180067	2180085	2180086	2180088	2180101	2180124	2180260	2180355
2183124	2183264	2183360	2183366	2183437	2183582	2183617	2183668	2183703	2183797	2183846	2183851	2183861	2183872	2183889	2183921	2183955	2183977	2184018	2184087	2184138	2184164	2184187	2184244	2184268	2184325	2184346	2184459	2184494	2184557	2184562	2184577	2184778	2184789	2184814	2184820	2184843	2184847	2184881	2184957	2184970	2184980	2185008	2185018	2185032	2185044	2185046	2185057	2185058	2185081
2186428	2186453	2186468	2186482	2186494	2186495	2186538	2186540	2186553	2186562	2186569	2186725	2186728	2186734	2186735	2186738	2186741	2186745	2186757	2186768	2186782	2186866	2186870	2186879	2186937	2186960	2187172	2187179	2187236	2187254	2187258	2187295	2187315	2187316	2187328	2187354	2187358	2187372	2187408	2187415	2187430	2187432	2187440	2187442	2187445	2187510	2187524	2187565	2187567	2187583
2188907	2188910	2188922	2188946	2188953	2188965	2189028	2189034	2189059	2189062	2189076	2189101	2189117	2189174	2189191	2189197	2189210	2189212	2189234	2189264	2189305	2189366	2189453	2189500	2189526	2189547	2189636	2189647	2189681	2189851	2189877	2189900	2189916	2189927	2189931	2190013	2190027	2190037	2190063	2190077	2190095	2190149	2190160	2190180	2190229	2190284	2190311	2190312	2190341	2190407
2191518	2191547	2191601	2191625	2191628	2191720	2191773	2191858	2191866	2191928	2191930	2191933	2191947	2191955	2191971	2192012	2192024	2192029	2192043	2192050	2192054	2192066	2192072	2192078	2192080	2192084	2192094	2192106	2192108	2192119	2192163	2192174	2192179	2192185	2192193	2192198	2192212	2192241	2192244	2192280	2192284	2192292	2192297	2192312	2192319	2192323	2192335	2192340	2192345	2192347
2193029	2193038	2193041	2193049	2193059	2193078	2193084	2193096	2193118	2193127	2193150	2193152	2193164	2193181	2193192	2193197	2193201	2193203	2193223	2193235	2193237	2193273	2193280	2193315	2193325	2193327	2193330	2193336	2193337	2193353	2193355	2193358	2193374	2193377	2193386	2193398	2193419	2193420	2193437	2193438	2193449	2193453	2193458	2193460	2193464	2193475	2193481	2193499	2193503	2193516
2194313	2194333	2194342	2194345	2194371	2194383	2194417	2194431	2194432	2194456	2194464	2194466	2194474	2194475	2194492	2194569	2194591	2194597	2194607	2194631	2194667	2194675	2194708	2194734	2194745	2194780	2194833	2194837	2194880	2194883	2194885	2194910	2194976	2195008	2195019	2195027	2195041	2195056	2195084	2195172	2195204	2195245	2195248	2195327	2195412	2195413	2195429	2195449	2195465	2195469
2196445	2196450	2196534	2196572	2196577	2196626	2196664	2196686	2196768	2196772	2196790	2196811	2196832	2196835	2196845	2196864	2196873	2196888	2196890	2196902	2196909	2196920	2196922	2196926	2196955	2196963	2196966	2197002	2197021	2197078	2197085	2197105	2197124	2197130	2197142	2197159	2197171	2197182	2197185	2197188	2197206	2197209	2197218	2197219	2197230	2197251	2197260	2197273	2197281	2197344
2198008	2198015	2198037	2198048	2198090	2198093	2198108	2198126	2198152	2198168	2198178	2198180	2198187	2198225	2198241	2198258	2198264	2198291	2198296	2198332	2198365	2198376	2198419	2198445	2198447	2198459	2198480	2198487	2198505	2198528	2198546	2198564	2198597	2198602	2198640	2198725	2198843	2198846	2198909	2198996	2199037	2199124	2199144	2199160	2199176	2199177	2199192	2199198	2199211	2199218
2200018	2200028	2200037	2200048	2200051	2200056	2200063	2200072	2200094	2200125	2200132	2200140	2200143	2200149	2200159	2200182	2200185	2200186	2200195	2200198	2200216	2200224	2200225	2200234	2200235	2200245	2200259	2200267	2200269	2200281	2200299	2200314	2200341	2200343	2200363	2200364	2200375	2200376	2200385	2200389	2200390	2200397	2200405	2200408	2200442	2200465	2200470	2200471	2200502	2200521
2201235	2201238	2201239	2201244	2201249	2201256	2201257	2201258	2201266	2201268	2201274	2201312	2201316	2201328	2201335	2201365	2201369	2201377	2201382	2201386	2201391	2201404	2201423	2201446	2201464	2201466	2201479	2201485	2201505	2201508	2201513	2201536	2201551	2201553	2201555	2201573	2201593	2201594	2201604	2201609	2201611	2201612	2201618	2201623	2201624	2201627	2201629	2201674	2201684	2201691
2202857	2202870	2202888	2202905	2202906	2202922	2202937	2202945	2202952	2202953	2202962	2202972	2202984	2202985	2202990	2202997	2202998	2203038	2203052	2203076	2203094	2203116	2203155	2203157	2203170	2203173	2203181	2203185	2203186	2203207	2203235	2203239	2203266	2203298	2203342	2203346	2203370	2203391	2203454	2203495	2203505	2203539	2203542	2203565	2203573	2203578	2203584	2203609	2203618	2203621
2204423	2204425	2204429	2204431	2204445	2204449	2204460	2204484	2204513	2204518	2204529	2204545	2204571	2204573	2204582	2204629	2204632	2204633	2204640	2204647	2204649	2204655	2204667	2204682	2204707	2204715	2204716	2204717	2204723	2204725	2204731	2204732	2204733	2204743	2204748	2204762	2204766	2204769	2204777	2204785	2204815	2204833	2204856	2204862	2204887	2204898	2204902	2204903	2204910	2204911
2205427	2205442	2205443	2205446	2205462	2205478	2205482	2205484	2205503	2205507	2205509	2205519	2205525	2205532	2205572	2205574	2205581	2205583	2205589	2205590	2205595	2205601	2205610	2205614	2205777	2205794	2205831	2205900	2205909	2205933	2205970	2206016	2206036	2206049	2206055	2206068	2206071	2206082	2206100	2206101	2206119	2206143	2206159	2206190	2206192	2206236	2206244	2206273	2206292	2206296
2206820	2206824	2206843	2206868	2206880	2206890	2206891	2206893	2206908	2206923	2206926	2206953	2206964	2206972	2206977	2206983	2207000	2207011	2207017	2207027	2207067	2207085	2207086	2207101	2207110	2207130	2207151	2207174	2207176	2207181	2207197	2207202	2207213	2207221	2207232	2207240	2207251	2207252	2207276	2207291	2207293	2207299	2207331	2207359	2207364	2207406	2207412	2207423	2207429	2207440
2208056	2208065	2208067	2208072	2208076	2208079	2208087	2208092	2208098	2208116	2208130	2208133	2208140	2208169	2208187	2208199	2208252	2208261	2208264	2208299	2208300	2208314	2208336	2208338	2208343	2208344	2208345	2208349	2208356	2208361	2208379	2208380	2208392	2208425	2208433	2208446	2208545	2208549	2208596	2208666	2208699	2208737	2208742	2208758	2208763	2208767	2208781	2208787	2208803	2208823
2209338	2209352	2209389	2209390	2209393	2209414	2209424	2209457	2209466	2209472	2209480	2209487	2209493	2209505	2209509	2209516	2209561	2209575	2209576	2209589	2209594	2209610	2209621	2209626	2209680	2209781	2209959	2209961	2209962	2209999	2210049	2210086	2210122	2210126	2210184	2210189	2210190	2210196	2210206	2210229	2210231	2210244	2210249	2210271	2210290	2210311	2210321	2210330	2210331	2210357
2210784	2210788	2210801	2210806	2210836	2210858	2210872	2210882	2210899	2210901	2210920	2210930	2210959	2211008	2211013	2211015	2211034	2211058	2211094	2211100	2211133	2211141	2211157	2211162	2211176	2211185	2211189	2211212	2211217	2211223	2211225	2211231	2211233	2211247	2211253	2211267	2211279	2211281	2211282	2211284	2211303	2211310	2211320	2211323	2211326	2211335	2211338	2211342	2211358	2211378
2211956	2211973	2211986	2212011	2212014	2212017	2212029	2212043	2212050	2212056	2212069	2212071	2212075	2212081	2212102	2212108	2212131	2212134	2212156	2212174	2212179	2212202	2212205	2212207	2212212	2212219	2212236	2212246	2212248	2212279	2212288	2212292	2212310	2212314	2212317	2212346	2212353	2212364	2212375	2212387	2212419	2212457	2212471	2212492	2212510	2212536	2212538	2212546	2212548	2212553
2213080	2213091	2213106	2213117	2213124	2213160	2213168	2213200	2213235	2213249	2213253	2213274	2213323	2213353	2213357	2213400	2213429	2213432	2213460	2213524	2213538	2213542	2213548	2213570	2213607	2213626	2213647	2213661	2213682	2213691	2213707	2213709	2213721	2213723	2213730	2213731	2213740	2213745	2213747	2213751	2213755	2213782	2213791	2213802	2213806	2213820	2213825	2213827	2213836	2213840
2214403	2214409	2214415	2214416	2214417	2214430	2214455	2214458	2214520	2214529	2214536	2214552	2214554	2214566	2214576	2214578	2214584	2214598	2214619	2214635	2214653	2214667	2214676	2214681	2214684	2214687	2214726	2214736	2214793	2214797	2214799	2214803	2214811	2214822	2214824	2214825	2214828	2214830	2214845	2214859	2214861	2214862	2214872	2214885	2214891	2214914	2214919	2214921	2214925	2214934
2215392	2215403	2215404	2215406	2215407	2215411	2215441	2215459	2215460	2215472	2215484	2215490	2215497	2215513	2215518	2215524	2215525	2215540	2215563	2215567	2215568	2215585	2215587	2215592	2215593	2215601	2215607	2215618	2215626	2215630	2215632	2215641	2215647	2215682	2215688	2215689	2215716	2215718	2215722	2215724	2215726	2215727	2215738	2215747	2215751	2215756	2215778	2215784	2215798	2215808
2216364	2216372	2216374	2216384	2216396	2216415	2216420	2216430	2216431	2216436	2216480	2216490	2216494	2216495	2216501	2216508	2216509	2216518	2216524	2216525	2216534	2216537	2216567	2216611	2216614	2216630	2216639	2216658	2216661	2216668	2216686	2216695	2216700	2216723	2216782	2216785	2216792	2216794	2216801	2216823	2216825	2216835	2216841	2216871	2216908	2216919	2216933	2216935	2216937	2217157
2218141	2218150	2218154	2218157	2218167	2218197	2218249	2218265	2218273	2218320	2218368	2218394	2218409	2218418	2218419	2218432	2218434	2218435	2218441	2218442	2218447	2218449	2218450	2218453	2218454	2218455	2218456	2218460	2218461	2218462	2218466	2218467	2218468	2218470	2218471	2218473	2218480	2218487	2218556	2218557	2218567	2218569	2218579	2218585	2218586	2218592	2218599	2218600	2218604	2218605
2219086	2219097	2219099	2219100	2219114	2219117	2219119	2219121	2219141	2219218	2219219	2219224	2219247	2219252	2219253	2219259	2219262	2219271	2219273	2219275	2219277	2219283	2219288	2219300	2219302	2219309	2219311	2219315	2219317	2219318	2219319	2219320	2219371	2219395	2219407	2219416	2219423	2219428	2219450	2219454	2219463	2219465	2219469	2219479	2219480	2219483	2219494	2219508	2219519	2219521
2219849	2219850	2219851	2219852	2219853	2219854	2219857	2219867	2219869	2219871	2219875	2219878	2219880	2219889	2219904	2219907	2219908	2219910	2219912	2219931	2219933	2220038	2220040	2220045	2220078	2220136	2220137	2220141	2220143	2220147	2220148	2220150	2220151	2220154	2220155	2220176	2220183	2220185	2220255	2220268	2220273	2220289	2220297	2220316	2220392	2220408	2220410	2220414	2220425	2220433
2221136	2221144	2221186	2221194	2221195	2221204	2221228	2221235	2221252	2221262	2221275	2221283	2221285	2221286	2221314	2221315	2221323	2221349	2221356	2221358	2221359	2221364	2221371	2221377	2221383	2221391	2221402	2221403	2221404	2221405	2221407	2221411	2221437	2221442	2221444	2221462	2221477	2221501	2221525	2221530	2221556	2221574	2221584	2221587	2221592	2221601	2221608	2221614	2221617	2221618
2222131	2222135	2222143	2222160	2222168	2222200	2222207	2222217	2222226	2222244	2222257	2222264	2222265	2222282	2222284	2222286	2222290	2222291	2222298	2222303	2222315	2222335	2222341	2222346	2222367	2222369	2222374	2222377	2222383	2222386	2222388	2222390	2222394	2222432	2222433	2222453	2222458	2222461	2222467	2222479	2222480	2222484	2222492	2222525	2222528	2222534	2222560	2222564	2222572	2222590
2223353	2223358	2223360	2223365	2223368	2223389	2223390	2223394	2223398	2223404	2223406	2223407	2223419	2223422	2223423	2223437	2223441	2223458	2223459	2223490	2223491	2223519	2223546	2223565	2223577	2223604	2223617	2223644	2223711	2223717	2223751	2223774	2223793	2223800	2223801	2223853	2223893	2223899	2223900	2223941	2223954	2223964	2223984	2223997	2224042	2224061	2224066	2224078	2224079	2224088
2224507	2224508	2224533	2224537	2224551	2224556	2224559	2224563	2224568	2224585	2224601	2224612	2224614	2224615	2224621	2224644	2224656	2224658	2224665	2224675	2224676	2224677	2224678	2224694	2224699	2224705	2224723	2224760	2224761	2224777	2224793	2224813	2224815	2224829	2224882	2224936	2224938	2224947	2224948	2224964	2224977	2225002	2225018	2225035	2225051	2225052	2225054	2225057	2225058	2225094
2225476	2225480	2225486	2225490	2225491	2225496	2225503	2225516	2225536	2225539	2225555	2225560	2225565	2225570	2225578	2225580	2225585	2225604	2225624	2225645	2225678	2225685	2225688	2225699	2225708	2225729	2225741	2225752	2225766	2225777	2225787	2225789	2225799	2225800	2225801	2225805	2225812	2225826	2225828	2225831	2225853	2225855	2225862	2225875	2225884	2225901	2225909	2225910	2225960	2225978
2226693	2226770	2226842	2226935	2226938	2226940	2226950	2226955	2226956	2226966	2226969	2226989	2226993	2227004	2227030	2227035	2227040	2227042	2227057	2227058	2227064	2227071	2227086	2227094	2227105	2227113	2227128	2227132	2227134	2227136	2227139	2227140	2227150	2227153	2227158	2227163	2227167	2227168	2227183	2227184	2227216	2227226	2227233	2227244	2227246	2227254	2227269	2227322	2227323	2227333
2228001	2228005	2228007	2228009	2228039	2228051	2228068	2228090	2228099	2228103	2228117	2228143	2228153	2228164	2228176	2228178	2228185	2228208	2228220	2228228	2228240	2228252	2228264	2228269	2228275	2228276	2228290	2228298	2228302	2228305	2228306	2228311	2228323	2228338	2228339	2228346	2228347	2228353	2228360	2228362	2228363	2228369	2228376	2228387	2228394	2228399	2228400	2228401	2228411	2228413
2229004	2229005	2229029	2229030	2229052	2229055	2229057	2229058	2229066	2229079	2229087	2229088	2229104	2229106	2229123	2229127	2229128	2229132	2229146	2229150	2229154	2229170	2229171	2229174	2229179	2229193	2229196	2229203	2229205	2229211	2229216	2229217	2229235	2229262	2229277	2229294	2229300	2229303	2229309	2229313	2229326	2229345	2229355	2229371	2229373	2229382	2229385	2229425	2229450	2229473
2230030	2230039	2230040	2230064	2230065	2230067	2230086	2230087	2230092	2230101	2230103	2230131	2230146	2230147	2230158	2230163	2230170	2230181	2230191	2230192	2230199	2230213	2230226	2230238	2230249	2230259	2230271	2230280	2230288	2230304	2230305	2230309	2230316	2230317	2230326	2230330	2230352	2230358	2230378	2230384	2230447	2230478	2230496	2230540	2230607	2230620	2230655	2230746	2230807	2230814
2231443	2231446	2231467	2231474	2231481	2231483	2231493	2231501	2231507	2231549	2231557	2231560	2231570	2231572	2231577	2231578	2231579	2231591	2231602	2231605	2231612	2231671	2231676	2231690	2231696	2231699	2231714	2231736	2231744	2231754	2231786	2231787	2231791	2231792	2231817	2231830	2231832	2231873	2231882	2231893	2231913	2231932	2231941	2231948	2231979	2231989	2231996	2232007	2232012	2232040
2232815	2232824	2232829	2232860	2232874	2232883	2232899	2232905	2232918	2232920	2232921	2232934	2232939	2232943	2232952	2232985	2233014	2233018	2233022	2233047	2233057	2233073	2233087	2233090	2233093	2233097	2233111	2233124	2233154	2233157	2233174	2233184	2233199	2233210	2233212	2233239	2233251	2233278	2233281	2233286	2233287	2233288	2233291	2233304	2233335	2233338	2233352	2233355	2233375	2233380
2233926	2233946	2233956	2233957	2233960	2233983	2234025	2234045	2234048	2234049	2234057	2234059	2234072	2234075	2234088	2234099	2234100	2234105	2234124	2234132	2234203	2234231	2234248	2234251	2234284	2234300	2234302	2234313	2234341	2234355	2234358	2234360	2234361	2234365	2234375	2234382	2234387	2234389	2234443	2234459	2234461	2234469	2234484	2234491	2234500	2234507	2234525	2234530	2234548	2234552
2235392	2235406	2235416	2235425	2235438	2235451	2235466	2235469	2235475	2235476	2235477	2235515	2235525	2235526	2235529	2235534	2235536	2235547	2235553	2235555	2235559	2235561	2235573	2235579	2235591	2235593	2235606	2235625	2235649	2235676	2235682	2235686	2235691	2235692	2235724	2235726	2235729	2235745	2235751	2235752	2235753	2235757	2235769	2235770	2235773	2235786	2235787	2235821	2235826	2235829
2236728	2236730	2236744	2236750	2236768	2236819	2236821	2236822	2236829	2236832	2236841	2236865	2236868	2236874	2236875	2236888	2236889	2236909	2236914	2236915	2236924	2236940	2236941	2236962	2236969	2236972	2236999	2237015	2237016	2237020	2237021	2237034	2237069	2237100	2237121	2237122	2237135	2237144	2237148	2237155	2237189	2237211	2237216	2237231	2237232	2237247	2237250	2237261	2237272	2237279
2237824	2237830	2237836	2237852	2237865	2237883	2237892	2237929	2237947	2237961	2238007	2238014	2238063	2238088	2238099	2238103	2238139	2238148	2238153	2238182	2238183	2238184	2238188	2238195	2238198	2238214	2238215	2238230	2238231	2238233	2238254	2238272	2238273	2238278	2238280	2238285	2238286	2238302	2238303	2238345	2238361	2238371	2238383	2238391	2238398	2238406	2238434	2238453	2238454	2238455
2239530	2239590	2239591	2239603	2239622	2239640	2239673	2239692	2239694	2239703	2239706	2239735	2239877	2239880	2239896	2239912	2239914	2239932	2239943	2239952	2239960	2239975	2239980	2240015	2240037	2240074	2240091	2240104	2240116	2240224	2240299	2240402	2240578	2240591	2240603	2240619	2240648	2240651	2240664	2240742	2240759	2240785	2240834	2240843	2240865	2240890	2240902	2240918	2240921	2240978
2242112	2242113	2242114	2242133	2242150	2242295	2242312	2242318	2242335	2242336	2242340	2242353	2242362	2242388	2242390	2242394	2242396	2242400	2242438	2242473	2242542	2242565	2242601	2242668	2242679	2242680	2242687	2242819	2242822	2242832	2242946	2242987	2242999	2243014	2243054	2243063	2243102	2243106	2243126	2243127	2243148	2243175	2243178	2243182	2243191	2243194	2243196	2243202	2243231	2243233
2244101	2244102	2244109	2244178	2244181	2244546	2244554	2244588	2244594	2244633	2244658	2244662	2244702	2244705	2244706	2244707	2244708	2244713	2244730	2244748	2244770	2244776	2244777	2244778	2244782	2244840	2244929	2245033	2245043	2245071	2245139	2245161	2245253	2245281	2245367	2245385	2245390	2245402	2245505	2245599	2245606	2245643	2245671	2245730	2245765	2245780	2245802	2245809	2245910	2245986
2247934	2247961	2247967	2247975	2248018	2248039	2248043	2248058	2248084	2248099	2248129	2248191	2248195	2248209	2248274	2248288	2248362	2248430	2248499	2248574	2248605	2248672	2248750	2248752	2248756	2248802	2248850	2248871	2248956	2248970	2249073	2249100	2249120	2249179	2249184	2249213	2249229	2249234	2249247	2249320	2249335	2249348	2249382	2249389	2249450	2249491	2249523	2249526	2249530	2249573
2251346	2251357	2251417	2251545	2251550	2251566	2251614	2251640	2251647	2251704	2251741	2251835	2251836	2251864	2251890	2251897	2251980	2252022	2252177	2252253	2252291	2252316	2252317	2252413	2252415	2252487	2252488	2252642	2252653	2252654	2252719	2252784	2252798	2252810	2252925	2252939	2252951	2253012	2253073	2253255	2253267	2253313	2253319	2253328	2253428	2253785	2253967	2253990	2254184	2254239
2256079	2256092	2256105	2256107	2256111	2256173	2256629	2256886	2256906	2256979	2257094	2257109	2257253	2257287	2257313	2257324	2257335	2257388	2257480	2257517	2257667	2257691	2257712	2257740	2257755	2257756	2257807	2257838	2257843	2257873	2257886	2258010	2258032	2258047	2258276	2258498	2258593	2258754	2258798	2258974	2258983	2258991	2259039	2259104	2259110	2259127	2259209	2259442	2259539	2259677
2262399	2262434	2262441	2262510	2262525	2262624	2262639	2262658	2262690	2262698	2262705	2262711	2262811	2262864	2262888	2262896	2262948	2263050	2263065	2263078	2263090	2263096	2263119	2263132	2263138	2263166	2263192	2263313	2263373	2263393	2263406	2263502	2263521	2263667	2263698	2263758	2263829	2263841	2263871	2263885	2263920	2263954	2264137	2264155	2264204	2264221	2264232	2264233	2264253	2264266
2265867	2265927	2265943	2265956	2265965	2265971	2265973	2266004	2266097	2266166	2266182	2266188	2266232	2266300	2266358	2266421	2266465	2266479	2266480	2266566	2266583	2266592	2266596	2266609	2266626	2266660	2266667	2266716	2266771	2266898	2266910	2267038	2267077	2267094	2267112	2267114	2267126	2267147	2267185	2267215	2267231	2267239	2267249	2267260	2267263	2267286	2267307	2267309	2267325	2267370
2268647	2268655	2268672	2268693	2268933	2268959	2269008	2269010	2269031	2269063	2269123	2269168	2269187	2269216	2269231	2269255	2269266	2269274	2269326	2269359	2269367	2269415	2269417	2269434	2269516	2269532	2269538	2269543	2269609	2269637	2269652	2269665	2269690	2269692	2269750	2269931	2270034	2270036	2270170	2270178	2270203	2270409	2270414	2270415	2270424	2270484	2270495	2270500	2270550	2270563
2272797	2272826	2272856	2272916	2272931	2272944	2272991	2272992	2273065	2273084	2273146	2273186	2273251	2273253	2273260	2273272	2273311	2273336	2273339	2273444	2273507	2273531	2273543	2273643	2273687	2273690	2273760	2273837	2273874	2273877	2273904	2273911	2274112	2274177	2274195	2274268	2274273	2274391	2274462	2274474	2274644	2274646	2274649	2274654	2274680	2274691	2274700	2274725	2274741	2274746
2276384	2276396	2276435	2276457	2276467	2276473	2276570	2276822	2276878	2276914	2276923	2276936	2276993	2277046	2277079	2277094	2277113	2277124	2277133	2277148	2277347	2277394	2277404	2277433	2277460	2277493	2277779	2277833	2277954	2278011	2278032	2278197	2278506	2278515	2278522	2278529	2278591	2278644	2278656	2278670	2278688	2278691	2278727	2278775	2278790	2278791	2278811	2278816	2278923	2278924
2281425	2281479	2281509	2281539	2281593	2281620	2281624	2281640	2281654	2281684	2281752	2281756	2281759	2281810	2281832	2281855	2281861	2281934	2281944	2281960	2281988	2282018	2282053	2282063	2282115	2282145	2282151	2282192	2282197	2282212	2282231	2282235	2282271	2282289	2282358	2282389	2282402	2282416	2282450	2282452	2282461	2282473	2282503	2282505	2282508	2282509	2282510	2282513	2282522	2282561
2283424	2283427	2283442	2283451	2283460	2283469	2283477	2283723	2283724	2283818	2283856	2283858	2283889	2283903	2283926	2283998	2284015	2284070	2284078	2284170	2284214	2284229	2284259	2284278	2284304	2284358	2284384	2284450	2284491	2284492	2284537	2284565	2284606	2284632	2284643	2284645	2284646	2284683	2284706	2284724	2284739	2284757	2284782	2284785	2284803	2284838	2284863	2284890	2284898	2284913
2286863	2286888	2286915	2286949	2286978	2287010	2287019	2287069	2287166	2287198	2287211	2287238	2287255	2287257	2287281	2287290	2287327	2287342	2287344	2287410	2287490	2287500	2287526	2287544	2287547	2287569	2287571	2287610	2287613	2287620	2287633	2287703	2287720	2287726	2287730	2287748	2287770	2287814	2287823	2287824	2287854	2287859	2287862	2287870	2287872	2287873	2287878	2287921	2287929	2287964
2289101	2289104	2289107	2289116	2289132	2289157	2289161	2289178	2289224	2289263	2289294	2289303	2289348	2289365	2289386	2289387	2289395	2289398	2289445	2289451	2289498	2289502	2289505	2289515	2289519	2289522	2289581	2289617	2289625	2289633	2289653	2289671	2289673	2289680	2289694	2289699	2289748	2289761	2289770	2289798	2289800	2289888	2290111	2290248	2290279	2290345	2290357	2290378	2290403	2290414
2291961	2291974	2291980	2291994	2292010	2292015	2292021	2292023	2292073	2292082	2292086	2292109	2292128	2292139	2292147	2292177	2292227	2292259	2292273	2292279	2292320	2292355	2292369	2292386	2292397	2292410	2292467	2292474	2292509	2292515	2292535	2292548	2292551	2292557	2292578	2292580	2292611	2292741	2292757	2292764	2292777	2292815	2292817	2292827	2292858	2292877	2292887	2292908	2292924	2292931
2294491	2294501	2294506	2294517	2294537	2294554	2294567	2294595	2294624	2294629	2294639	2294690	2294691	2294721	2294766	2294773	2294818	2294829	2294842	2294893	2294902	2295023	2295058	2295098	2295099	2295127	2295134	2295138	2295145	2295169	2295210	2295216	2295221	2295226	2295259	2295273	2295300	2295302	2295348	2295377	2295386	2295392	2295422	2295436	2295450	2295461	2295474	2295500	2295521	2295532
2296396	2296431	2296484	2296485	2296510	2296538	2296546	2296676	2296689	2296726	2296796	2296808	2296877	2296904	2296926	2296969	2297002	2297008	2297013	2297024	2297135	2297167	2297216	2297232	2297467	2297511	2297665	2297690	2297774	2297776	2297784	2297789	2297791	2297820	2297827	2297876	2297958	2297964	2298166	2298222	2298365	2298375	2298401	2298439	2298454	2298496	2298646	2298706	2298719	2298738
2300529	2300597	2300631	2300634	2300635	2300736	2300739	2300786	2300829	2300880	2300919	2300983	2300988	2300990	2300992	2300998	2301020	2301070	2301106	2301119	2301125	2301129	2301154	2301201	2301202	2301203	2301239	2301265	2301266	2301372	2301424	2301452	2301453	2301465	2301472	2301522	2301546	2301640	2301666	2301685	2301723	2301724	2301774	2301800	2301810	2301821	2301828	2301837	2301845	2301853
2302430	2302638	2302648	2302649	2302650	2302675	2302679	2302739	2302746	2302791	2302830	2302831	2302838	2302847	2302856	2302860	2302876	2302878	2302882	2302885	2302922	2302934	2302953	2302977	2303019	2303037	2303040	2303048	2303069	2303073	2303075	2303081	2303084	2303119	2303173	2303208	2303225	2303250	2303493	2303583	2303617	2303622	2303641	2303647	2303676	2303737	2303746	2303764	2303772	2303777
2304658	2304667	2304675	2304711	2304715	2304735	2304812	2304813	2304844	2304920	2304936	2304939	2304940	2304941	2304945	2304949	2305007	2305017	2305026	2305028	2305032	2305037	2305047	2305048	2305102	2305104	2305115	2305139	2305185	2305211	2305212	2305213	2305264	2305270	2305273	2305284	2305287	2305296	2305302	2305346	2305347	2305351	2305383	2305384	2305404	2305418	2305429	2305454	2305465	2305535
2307157	2307267	2307270	2307277	2307281	2307293	2307365	2307367	2307374	2307379	2307384	2307406	2307412	2307417	2307461	2307464	2307501	2307517	2307566	2307573	2307600	2307606	2307622	2307657	2307665	2307712	2307725	2307744	2307751	2307752	2307820	2307827	2307845	2307884	2307917	2307952	2307954	2307957	2307963	2307977	2307979	2307981	2307984	2307990	2308007	2308064	2308073	2308101	2308107	2308160
2309780	2309802	2309930	2309932	2309937	2310015	2310070	2310081	2310232	2310234	2310248	2310450	2310500	2310522	2310632	2310651	2310667	2310673	2310700	2310701	2310706	2310735	2310759	2310760	2310766	2310767	2310768	2310770	2310786	2310790	2310793	2310797	2310813	2310884	2310918	2311059	2311082	2311084	2311153	2311189	2311229	2311252	2311309	2311322	2311328	2311408	2311429	2311447	2311460	2311475
2312799	2312811	2312852	2312860	2312863	2312864	2312882	2312902	2312917	2312918	2312923	2312946	2312959	2313050	2313108	2313118	2313140	2313145	2313146	2313160	2313164	2313167	2313173	2313209	2313216	2313220	2313246	2313384	2313393	2313402	2313407	2313555	2313561	2313746	2313748	2313812	2313814	2313835	2313845	2313868	2313869	2313870	2313905	2313925	2313930	2313950	2314002	2314061	2314077	2314126
2315343	2315482	2315497	2315524	2315558	2315562	2315607	2315619	2315667	2315676	2315678	2315781	2315851	2315873	2315882	2315888	2315922	2315948	2315975	2315991	2316008	2316022	2316037	2316077	2316086	2316100	2316123	2316223	2316232	2316268	2316277	2316278	2316284	2316369	2316382	2316385	2316406	2316407	2316430	2316496	2316503	2316520	2316531	2316579	2316653	2316674	2316683	2316696	2316733	2316748
2318428	2318437	2318451	2318455	2318465	2318529	2318621	2318631	2318659	2318667	2318690	2318694	2318726	2318750	2318783	2318818	2318822	2318832	2318867	2318913	2318917	2318923	2318939	2318983	2318992	2319024	2319043	2319054	2319103	2319163	2319204	2319211	2319222	2319244	2319248	2319268	2319271	2319307	2319352	2319403	2319455	2319499	2319505	2319558	2319561	2319566	2319586	2319604	2319663	2319682
2320426	2320429	2320430	2320436	2320452	2320453	2320479	2320541	2320547	2320560	2320640	2320653	2320670	2320752	2320755	2320855	2320898	2320992	2321009	2321043	2321096	2321116	2321124	2321146	2321157	2321187	2321190	2321209	2321286	2321335	2321431	2321468	2321500	2321502	2321526	2321528	2321536	2321543	2321545	2321546	2321602	2321655	2321673	2321697	2321718	2321745	2321749	2321890	2321917	2321919
2322916	2322930	2322934	2322955	2322972	2322999	2323007	2323010	2323014	2323108	2323119	2323129	2323131	2323132	2323138	2323143	2323145	2323166	2323174	2323196	2323263	2323364	2323380	2323406	2323428	2323445	2323451	2323490	2323538	2323541	2323543	2323545	2323562	2323593	2323614	2323616	2323632	2323635	2323640	2323649	2323670	2323671	2323673	2323684	2323706	2323738	2323753	2323759	2323769	2323773
2324901	2324908	2324910	2324950	2324952	2324962	2324995	2325023	2325026	2325032	2325048	2325052	2325055	2325104	2325119	2325123	2325184	2325220	2325260	2325306	2325417	2325422	2325474	2325477	2325502	2325556	2325630	2325654	2325678	2325684	2325697	2325736	2325794	2325795	2325800	2325815	2325816	2325818	2325820	2325840	2325846	2325863	2325870	2325879	2325885	2325892	2325941	2325942	2325958	2325960
2327457	2327486	2327519	2327631	2327706	2327752	2327777	2327787	2327841	2327853	2327886	2327907	2327921	2327922	2327938	2327942	2327951	2327953	2327955	2327975	2327977	2327991	2328009	2328124	2328158	2328212	2328243	2328250	2328268	2328289	2328293	2328301	2328314	2328338	2328352	2328413	2328437	2328467	2328548	2328549	2328568	2328600	2328601	2328617	2328618	2328619	2328622	2328630	2328634	2328636
2329268	2329280	2329304	2329324	2329331	2329362	2329364	2329392	2329433	2329444	2329510	2329566	2329604	2329607	2329625	2329631	2329637	2329708	2329728	2329736	2329769	2329869	2329875	2329891	2329908	2329950	2330017	2330025	2330064	2330071	2330102	2330107	2330148	2330151	2330163	2330197	2330209	2330223	2330225	2330235	2330261	2330315	2330317	2330329	2330332	2330337	2330350	2330364	2330392	2330417
2331742	2331743	2331754	2331775	2331793	2331800	2331811	2331857	2331868	2331893	2331909	2331994	2332047	2332048	2332063	2332086	2332199	2332241	2332242	2332247	2332294	2332312	2332361	2332383	2332460	2332522	2332532	2332535	2332579	2332584	2332627	2332636	2332663	2332671	2332683	2332695	2332698	2332716	2332719	2332724	2332755	2332761	2332803	2332818	2332829	2332851	2332853	2332860	2332871	2332919
2334134	2334142	2334154	2334194	2334294	2334389	2334393	2334417	2334418	2334423	2334435	2334445	2334463	2334487	2334502	2334506	2334526	2334527	2334531	2334532	2334534	2334547	2334553	2334569	2334575	2334577	2334589	2334593	2334596	2334600	2334604	2334609	2334629	2334633	2334634	2334685	2334703	2334713	2334716	2334784	2334814	2334819	2334844	2334865	2334881	2334884	2334885	2334898	2334911	2334933
2335661	2335665	2335673	2335731	2335737	2335760	2335783	2335787	2335790	2335811	2335835	2335840	2335842	2335846	2335858	2335892	2335893	2335905	2335915	2335921	2335922	2335924	2335925	2335932	2335946	2335949	2335955	2335961	2335977	2335980	2335983	2335996	2336000	2336009	2336012	2336020	2336022	2336024	2336056	2336074	2336084	2336146	2336182	2336188	2336193	2336213	2336214	2336261	2336309	2336311
2336991	2336996	2337007	2337012	2337020	2337042	2337049	2337051	2337061	2337068	2337072	2337081	2337096	2337108	2337120	2337135	2337188	2337192	2337199	2337216	2337217	2337233	2337265	2337349	2337373	2337381	2337386	2337453	2337473	2337502	2337553	2337558	2337588	2337620	2337629	2337630	2337637	2337642	2337645	2337668	2337691	2337750	2337752	2337760	2337850	2337854	2337855	2337860	2337865	2337866
2338761	2338780	2338785	2338807	2338850	2338856	2338868	2338872	2338875	2338883	2338889	2338896	2339009	2339095	2339108	2339127	2339145	2339162	2339171	2339208	2339296	2339321	2339337	2339352	2339359	2339366	2339415	2339430	2339452	2339459	2339470	2339486	2339494	2339538	2339607	2339636	2339687	2339719	2339728	2339760	2339785	2339814	2339850	2339852	2339893	2339896	2339904	2339907	2339924	2339953
2341387	2341411	2341431	2341435	2341500	2341506	2341508	2341510	2341516	2341529	2341532	2341545	2341607	2341617	2341713	2341719	2341774	2341779	2341783	2341784	2341795	2341868	2341869	2341870	2341879	2341882	2341889	2341948	2341961	2341965	2342022	2342037	2342052	2342109	2342120	2342135	2342136	2342150	2342155	2342204	2342228	2342281	2342289	2342313	2342347	2342355	2342380	2342386	2342408	2342424
2343478	2343479	2343499	2343526	2343528	2343552	2343573	2343578	2343591	2343599	2343643	2343710	2343761	2343781	2343817	2343832	2343840	2343864	2343878	2343881	2343897	2343908	2343916	2343926	2343995	2344015	2344028	2344086	2344168	2344182	2344226	2344236	2344255	2344272	2344274	2344298	2344304	2344311	2344399	2344422	2344423	2344488	2344494	2344538	2344554	2344558	2344562	2344576	2344644	2344658
2345972	2345982	2346066	2346073	2346076	2346083	2346118	2346153	2346191	2346228	2346231	2346266	2346294	2346297	2346316	2346338	2346344	2346385	2346391	2346398	2346399	2346403	2346409	2346426	2346441	2346465	2346469	2346481	2346487	2346492	2346494	2346501	2346513	2346532	2346574	2346584	2346594	2346607	2346627	2346638	2346662	2346667	2346668	2346696	2346824	2346827	2346832	2346850	2346874	2346889
2347877	2347880	2347892	2347928	2347969	2347973	2347982	2347986	2347991	2347994	2347995	2348005	2348017	2348019	2348035	2348061	2348066	2348069	2348079	2348083	2348112	2348156	2348160	2348184	2348187	2348205	2348253	2348260	2348290	2348300	2348304	2348320	2348321	2348438	2348441	2348506	2348507	2348553	2348557	2348562	2348570	2348592	2348600	2348608	2348631	2348667	2348672	2348690	2348701	2348754
2349764	2349771	2349772	2349778	2349790	2349797	2349799	2349800	2349828	2349836	2349844	2349846	2349856	2349901	2349902	2349908	2349931	2349949	2349967	2349968	2349977	2349981	2349988	2349995	2349996	2350005	2350010	2350012	2350065	2350093	2350095	2350148	2350186	2350190	2350207	2350208	2350210	2350220	2350265	2350523	2350653	2350707	2350726	2350751	2350758	2350790	2350798	2350819	2350847	2350896
2352220	2352228	2352248	2352280	2352315	2352379	2352461	2352483	2352509	2352532	2352571	2352576	2352615	2352618	2352626	2352633	2352646	2352656	2352685	2352701	2352744	2352753	2352842	2352848	2352853	2352857	2352910	2352919	2352929	2352931	2352949	2352959	2352989	2353006	2353024	2353039	2353053	2353094	2353107	2353153	2353176	2353180	2353203	2353214	2353244	2353262	2353319	2353326	2353327	2353386
2354226	2354258	2354289	2354295	2354310	2354321	2354347	2354370	2354389	2354442	2354514	2354515	2354529	2354531	2354532	2354547	2354555	2354592	2354598	2354633	2354685	2354700	2354711	2354726	2354876	2354910	2354936	2354941	2354951	2354962	2354963	2354964	2354969	2354977	2354992	2354999	2355038	2355064	2355068	2355069	2355109	2355113	2355129	2355161	2355165	2355175	2355186	2355193	2355202	2355260
2356402	2356404	2356449	2356460	2356467	2356473	2356521	2356564	2356658	2356669	2356673	2356719	2356780	2356786	2356790	2356847	2356870	2356872	2356877	2356878	2356882	2356890	2356903	2356907	2356923	2356925	2356937	2356939	2356943	2356946	2356954	2356955	2356956	2356990	2357008	2357018	2357033	2357038	2357040	2357103	2357113	2357119	2357135	2357144	2357151	2357158	2357209	2357239	2357242	2357265
2358469	2358495	2358507	2358535	2358574	2358580	2358586	2358649	2358682	2358702	2358727	2358729	2358736	2358768	2358771	2358776	2358783	2358795	2358824	2358826	2358851	2358893	2358938	2358961	2358992	2359007	2359029	2359062	2359065	2359066	2359098	2359113	2359114	2359120	2359122	2359158	2359176	2359181	2359183	2359236	2359277	2359310	2359311	2359340	2359389	2359397	2359416	2359417	2359439	2359484
2360654	2360683	2360735	2360769	2360773	2360777	2360821	2360856	2360895	2360896	2360902	2360905	2360916	2360931	2360937	2360945	2360952	2360958	2360970	2360975	2360977	2360979	2360990	2361005	2361010	2361013	2361091	2361115	2361133	2361177	2361180	2361273	2361288	2361413	2361418	2361426	2361433	2361470	2361473	2361483	2361488	2361491	2361522	2361559	2361580	2361615	2361621	2361684	2361698	2361755
2362738	2362783	2362805	2362835	2362837	2362845	2362868	2362869	2362895	2363010	2363066	2363075	2363090	2363098	2363102	2363104	2363119	2363156	2363168	2363184	2363200	2363204	2363207	2363236	2363238	2363240	2363244	2363246	2363253	2363256	2363259	2363267	2363269	2363277	2363284	2363388	2363440	2363535	2363554	2363572	2363592	2363621	2363629	2363662	2363668	2363676	2363696	2363702	2363706	2363721
2364469	2364508	2364510	2364511	2364524	2364533	2364535	2364550	2364552	2364571	2364621	2364642	2364643	2364705	2364708	2364754	2364780	2364789	2364807	2364829	2364839	2364854	2364899	2364925	2365025	2365040	2365065	2365086	2365088	2365090	2365093	2365094	2365118	2365151	2365164	2365177	2365200	2365203	2365213	2365216	2365237	2365243	2365246	2365251	2365263	2365268	2365274	2365279	2365300	2365301
2366142	2366213	2366220	2366240	2366251	2366257	2366268	2366328	2366338	2366343	2366344	2366347	2366348	2366349	2366350	2366352	2366355	2366372	2366409	2366410	2366418	2366421	2366424	2366434	2366453	2366455	2366465	2366506	2366510	2366523	2366527	2366549	2366561	2366570	2366591	2366620	2366672	2366677	2366703	2366709	2366734	2366752	2366780	2366791	2366797	2366802	2366805	2366808	2366816	2366824
2367926	2367951	2367961	2367968	2367979	2367993	2368005	2368008	2368010	2368021	2368032	2368043	2368057	2368070	2368077	2368087	2368110	2368158	2368170	2368202	2368229	2368235	2368254	2368269	2368280	2368291	2368394	2368407	2368420	2368426	2368427	2368463	2368480	2368501	2368506	2368507	2368552	2368566	2368571	2368588	2368598	2368599	2368608	2368615	2368667	2368753	2368754	2368779	2368783	2368801
2369639	2369673	2369686	2369697	2369720	2369751	2369755	2369828	2369856	2369859	2369865	2369891	2369894	2369902	2369923	2369981	2370005	2370049	2370057	2370063	2370070	2370102	2370104	2370198	2370201	2370211	2370212	2370216	2370225	2370229	2370234	2370267	2370269	2370271	2370325	2370375	2370377	2370402	2370418	2370424	2370425	2370446	2370479	2370481	2370487	2370495	2370496	2370498	2370513	2370579
2371608	2371617	2371624	2371630	2371635	2371638	2371646	2371650	2371657	2371659	2371679	2371694	2371696	2371697	2371714	2371736	2371743	2371752	2371758	2371761	2371766	2371772	2371784	2371833	2371835	2371846	2371853	2371882	2371908	2371909	2371919	2371946	2371954	2371971	2371973	2371981	2371992	2371999	2372119	2372137	2372167	2372207	2372242	2372246	2372273	2372296	2372371	2372374	2372380	2372419
2373379	2373381	2373391	2373429	2373458	2373514	2373546	2373569	2373597	2373623	2373681	2373683	2373691	2373723	2373777	2373816	2373848	2373860	2373872	2373885	2373890	2373891	2373924	2373939	2373961	2373962	2373968	2373971	2373980	2373983	2373994	2374045	2374065	2374066	2374072	2374091	2374099	2374101	2374104	2374133	2374138	2374147	2374148	2374150	2374189	2374192	2374213	2374230	2374244	2374283
2375710	2375746	2375779	2375886	2375908	2375939	2375946	2375953	2375956	2375959	2375965	2375982	2375990	2376018	2376084	2376086	2376091	2376105	2376121	2376140	2376171	2376185	2376189	2376193	2376254	2376318	2376321	2376349	2376386	2376425	2376498	2376541	2376550	2376627	2376685	2376691	2376694	2376707	2376768	2376804	2376807	2376815	2376822	2376830	2376831	2376837	2376869	2376875	2376888	2376901
2378071	2378081	2378082	2378098	2378145	2378150	2378168	2378186	2378189	2378199	2378207	2378215	2378218	2378238	2378240	2378273	2378290	2378291	2378293	2378329	2378336	2378363	2378390	2378398	2378409	2378420	2378425	2378433	2378436	2378460	2378471	2378520	2378547	2378569	2378571	2378650	2378674	2378712	2378753	2378817	2378830	2378844	2378846	2378959	2379020	2379048	2379055	2379063	2379110	2379207
2379848	2379857	2379869	2379929	2380016	2380024	2380034	2380036	2380052	2380053	2380056	2380057	2380062	2380105	2380119	2380128	2380133	2380134	2380155	2380164	2380171	2380174	2380270	2380283	2380295	2380304	2380390	2380399	2380414	2380446	2380472	2380499	2380514	2380525	2380549	2380574	2380591	2380601	2380628	2380645	2380656	2380699	2380702	2380722	2380739	2380749	2380776	2380796	2380799	2380804
2382030	2382049	2382050	2382051	2382083	2382157	2382208	2382304	2382321	2382329	2382353	2382372	2382395	2382415	2382426	2382466	2382522	2382545	2382554	2382570	2382578	2382582	2382627	2382755	2382784	2382787	2382804	2382816	2382930	2382936	2382939	2383047	2383061	2383068	2383099	2383141	2383146	2383149	2383206	2383242	2383275	2383317	2383337	2383360	2383361	2383374	2383396	2383446	2383452	2383466
2384617	2384641	2384672	2384674	2384712	2384714	2384720	2384727	2384731	2384734	2384745	2384813	2384818	2384826	2384829	2384869	2384899	2384963	2384970	2385006	2385034	2385040	2385052	2385059	2385100	2385170	2385176	2385238	2385257	2385259	2385262	2385273	2385323	2385325	2385333	2385407	2385410	2385440	2385463	2385505	2385534	2385596	2385598	2385601	2385611	2385612	2385614	2385619	2385652	2385728
2386623	2386629	2386708	2386710	2386723	2386725	2386759	2386764	2386790	2386829	2386830	2386841	2386849	2386850	2386859	2386862	2386868	2386871	2386874	2386881	2386933	2386969	2387018	2387099	2387105	2387114	2387118	2387137	2387166	2387196	2387212	2387227	2387232	2387252	2387287	2387296	2387371	2387379	2387385	2387389	2387412	2387424	2387444	2387457	2387463	2387468	2387480	2387529	2387543	2387558
2388395	2388429	2388519	2388546	2388554	2388559	2388570	2388571	2388572	2388576	2388578	2388600	2388676	2388695	2388700	2388746	2388776	2388777	2388824	2388843	2388844	2388850	2388852	2388857	2388859	2388866	2388897	2388902	2388925	2388927	2388958	2388964	2388976	2389010	2389022	2389045	2389061	2389091	2389097	2389098	2389100	2389139	2389148	2389156	2389159	2389170	2389179	2389192	2389199	2389205
2390444	2390473	2390478	2390489	2390510	2390538	2390571	2390583	2390608	2390644	2390665	2390680	2390725	2390727	2390728	2390756	2390757	2390774	2390784	2390805	2390823	2390885	2390931	2390950	2390959	2390966	2390981	2390996	2391011	2391069	2391076	2391082	2391092	2391135	2391136	2391188	2391200	2391252	2391270	2391290	2391304	2391321	2391334	2391340	2391369	2391381	2391388	2391404	2391428	2391456
2392581	2392583	2392599	2392703	2392716	2392760	2392774	2392799	2392805	2392841	2392851	2392859	2392887	2392995	2392997	2393027	2393049	2393078	2393080	2393120	2393126	2393143	2393151	2393211	2393263	2393296	2393325	2393339	2393360	2393443	2393456	2393465	2393485	2393503	2393504	2393506	2393510	2393539	2393556	2393574	2393576	2393609	2393612	2393667	2393711	2393728	2393742	2393755	2393775	2393832
2394891	2394928	2394933	2394979	2395045	2395051	2395052	2395074	2395117	2395119	2395124	2395131	2395136	2395152	2395175	2395252	2395254	2395259	2395269	2395273	2395332	2395342	2395364	2395390	2395456	2395457	2395460	2395463	2395510	2395513	2395532	2395547	2395555	2395558	2395570	2395593	2395610	2395611	2395667	2395675	2395685	2395688	2395779	2395811	2395900	2395938	2396013	2396037	2396077	2396090
2396926	2396939	2396971	2396989	2397006	2397007	2397010	2397105	2397106	2397135	2397165	2397176	2397189	2397221	2397259	2397293	2397314	2397328	2397332	2397357	2397372	2397376	2397396	2397430	2397550	2397565	2397614	2397637	2397680	2397695	2397705	2397719	2397734	2397739	2397772	2397780	2397783	2397792	2397837	2397841	2397848	2397860	2397897	2397909	2397931	2397950	2397963	2397966	2398024	2398025
2399271	2399286	2399310	2399315	2399324	2399330	2399334	2399343	2399361	2399399	2399400	2399414	2399438	2399443	2399459	2399508	2399511	2399528	2399608	2399629	2399639	2399645	2399664	2399698	2399726	2399740	2399784	2399885	2399901	2399932	2399965	2399985	2399989	2399991	2400023	2400043	2400057	2400086	2400111	2400148	2400173	2400177	2400185	2400279	2400285	2400310	2400348	2400350	2400376	2400398
2401418	2401422	2401448	2401452	2401476	2401482	2401484	2401486	2401491	2401499	2401502	2401504	2401533	2401547	2401596	2401598	2401600	2401602	2401604	2401610	2401629	2401639	2401643	2401655	2401686	2401707	2401794	2401809	2401816	2401842	2401855	2401887	2401953	2402009	2402091	2402094	2402158	2402161	2402200	2402238	2402260	2402280	2402288	2402313	2402326	2402359	2402375	2402378	2402452	2402478
2403575	2403583	2403605	2403619	2403623	2403639	2403645	2403674	2403694	2403716	2403831	2403834	2403866	2403875	2403876	2403933	2403982	2403986	2403995	2404009	2404025	2404039	2404058	2404065	2404077	2404112	2404120	2404140	2404169	2404257	2404267	2404298	2404318	2404323	2404328	2404400	2404411	2404439	2404456	2404472	2404496	2404497	2404520	2404532	2404635	2404639	2404669	2404728	2404744	2404752
2405605	2405639	2405641	2405674	2405710	2405718	2405728	2405730	2405738	2405759	2405766	2405773	2405775	2405784	2405875	2405889	2405912	2405928	2405941	2405944	2405965	2405975	2405976	2405992	2405995	2406056	2406093	2406102	2406158	2406167	2406176	2406179	2406181	2406187	2406212	2406214	2406271	2406282	2406292	2406329	2406331	2406354	2406374	2406408	2406421	2406429	2406434	2406441	2406530	2406532
2407798	2407806	2407821	2407834	2407851	2407854	2407873	2407875	2407942	2407977	2408016	2408017	2408039	2408058	2408123	2408139	2408144	2408166	2408169	2408176	2408194	2408253	2408292	2408308	2408347	2408348	2408370	2408384	2408412	2408422	2408429	2408433	2408437	2408451	2408452	2408456	2408457	2408458	2408467	2408485	2408490	2408495	2408550	2408560	2408586	2408596	2408600	2408602	2408610	2408611
2409521	2409525	2409531	2409596	2409608	2409636	2409642	2409677	2409686	2409691	2409706	2409735	2409747	2409748	2409755	2409770	2409878	2409896	2409982	2409986	2410001	2410031	2410032	2410033	2410091	2410123	2410132	2410150	2410186	2410199	2410217	2410232	2410243	2410253	2410263	2410272	2410320	2410322	2410341	2410351	2410358	2410369	2410384	2410395	2410410	2410418	2410419	2410443	2410452	2410490
2411429	2411456	2411458	2411475	2411489	2411498	2411510	2411546	2411550	2411552	2411576	2411589	2411627	2411698	2411706	2411708	2411726	2411748	2411768	2411779	2411780	2411794	2411796	2411815	2411856	2411863	2411866	2411894	2411910	2411944	2411948	2411979	2411991	2412005	2412015	2412017	2412045	2412057	2412067	2412097	2412102	2412135	2412175	2412176	2412219	2412223	2412239	2412255	2412274	2412317
2413323	2413361	2413375	2413446	2413462	2413544	2413547	2413551	2413553	2413584	2413590	2413592	2413625	2413640	2413660	2413673	2413699	2413701	2413704	2413717	2413727	2413738	2413775	2413817	2413853	2413900	2413911	2413916	2414029	2414058	2414064	2414069	2414076	2414183	2414212	2414358	2414366	2414385	2414395	2414409	2414456	2414471	2414478	2414494	2414499	2414537	2414563	2414589	2414594	2414649
2416006	2416044	2416067	2416086	2416095	2416098	2416106	2416119	2416148	2416154	2416166	2416174	2416181	2416224	2416240	2416265	2416267	2416284	2416322	2416350	2416357	2416361	2416370	2416381	2416447	2416469	2416480	2416482	2416484	2416527	2416530	2416543	2416606	2416661	2416677	2416704	2416732	2416749	2416758	2416759	2416768	2416790	2416796	2416868	2416888	2416901	2416925	2416928	2416938	2416971
2418237	2418238	2418253	2418267	2418273	2418288	2418310	2418345	2418407	2418440	2418460	2418493	2418504	2418552	2418588	2418589	2418592	2418611	2418625	2418641	2418645	2418647	2418682	2418691	2418702	2418721	2418741	2418751	2418762	2418768	2418820	2418824	2418828	2418839	2418840	2418860	2418885	2418891	2418894	2418905	2418919	2418958	2418974	2419067	2419087	2419099	2419133	2419220	2419227	2419240
2420696	2420702	2420710	2420757	2420777	2420986	2421054	2421057	2421061	2421078	2421093	2421100	2421284	2421294	2421365	2421408	2421423	2421429	2421432	2421435	2421445	2421472	2421475	2421476	2421482	2421488	2421493	2421499	2421505	2421508	2421533	2421540	2421552	2421557	2421569	2421577	2421595	2421608	2421652	2421674	2421690	2421702	2421716	2421720	2421723	2421759	2421766	2421787	2421810	2421832
2423076	2423078	2423096	2423140	2423141	2423150	2423156	2423177	2423189	2423206	2423237	2423238	2423245	2423249	2423269	2423307	2423320	2423351	2423353	2423365	2423449	2423469	2423474	2423620	2423645	2423682	2423692	2423760	2423771	2423776	2423787	2423878	2423896	2423905	2423937	2423951	2423952	2423956	2423957	2423958	2423962	2424049	2424055	2424129	2424135	2424155	2424168	2424222	2424240	2424243
2425915	2425964	2425972	2425984	2425988	2426060	2426119	2426136	2426147	2426182	2426187	2426208	2426217	2426231	2426234	2426240	2426291	2426307	2426323	2426343	2426360	2426361	2426372	2426399	2426418	2426452	2426475	2426503	2426510	2426511	2426514	2426524	2426546	2426551	2426562	2426566	2426577	2426596	2426608	2426621	2426655	2426673	2426711	2426714	2426719	2426734	2426745	2426753	2426783	2426815
2428020	2428040	2428087	2428192	2428227	2428269	2428279	2428332	2428350	2428367	2428398	2428404	2428425	2428431	2428434	2428455	2428711	2428713	2428721	2428733	2428735	2428761	2428800	2428822	2428835	2428862	2428876	2428910	2428985	2428993	2429003	2429043	2429052	2429069	2429100	2429104	2429118	2429131	2429151	2429155	2429165	2429169	2429170	2429172	2429198	2429200	2429202	2429220	2429227	2429244
2430079	2430108	2430122	2430126	2430134	2430136	2430168	2430173	2430266	2430271	2430272	2430287	2430298	2430327	2430333	2430334	2430350	2430376	2430396	2430400	2430426	2430446	2430490	2430492	2430507	2430520	2430629	2430649	2430673	2430699	2430715	2430726	2430732	2430743	2430746	2430757	2430772	2430776	2430790	2430858	2430880	2430888	2430915	2430921	2430923	2430929	2430972	2431043	2431045	2431054
2432031	2432056	2432071	2432079	2432116	2432123	2432137	2432140	2432199	2432214	2432250	2432301	2432304	2432312	2432318	2432328	2432342	2432358	2432361	2432384	2432389	2432395	2432404	2432411	2432412	2432422	2432428	2432433	2432456	2432458	2432464	2432471	2432477	2432484	2432504	2432508	2432512	2432538	2432552	2432558	2432582	2432603	2432637	2432659	2432682	2432693	2432719	2432730	2432753	2432757
2433431	2433495	2433498	2433509	2433510	2433525	2433528	2433558	2433559	2433574	2433606	2433611	2433615	2433632	2433674	2433682	2433695	2433703	2433710	2433711	2433735	2433772	2433778	2433789	2433797	2433828	2433839	2433848	2433855	2433875	2433902	2433912	2433921	2433953	2433969	2434011	2434018	2434031	2434058	2434061	2434074	2434094	2434101	2434102	2434104	2434122	2434127	2434131	2434169	2434176
2434868	2434884	2434896	2434897	2434904	2434923	2434937	2434941	2434954	2434959	2434983	2435003	2435017	2435044	2435045	2435047	2435064	2435079	2435091	2435093	2435095	2435108	2435113	2435182	2435183	2435184	2435198	2435201	2435213	2435216	2435261	2435278	2435279	2435291	2435321	2435350	2435396	2435403	2435404	2435432	2435439	2435457	2435484	2435522	2435539	2435546	2435549	2435577	2435610	2435626
2436329	2436417	2436420	2436425	2436426	2436430	2436445	2436460	2436474	2436477	2436481	2436503	2436518	2436523	2436526	2436542	2436651	2436700	2436782	2436893	2436899	2436959	2436981	2437071	2437075	2437223	2437229	2437231	2437237	2437246	2437267	2437300	2437308	2437339	2437341	2437346	2437375	2437429	2437434	2437446	2437475	2437495	2437506	2437512	2437536	2437544	2437548	2437582	2437601	2437621
2438691	2438704	2438708	2438709	2438711	2438721	2438724	2438769	2438781	2438786	2438820	2438848	2438866	2438895	2438898	2438914	2438918	2438920	2438929	2438937	2438953	2438958	2438992	2439000	2439019	2439063	2439069	2439071	2439083	2439113	2439147	2439149	2439152	2439157	2439166	2439209	2439221	2439224	2439227	2439230	2439242	2439261	2439271	2439323	2439332	2439341	2439353	2439363	2439413	2439425
2440658	2440663	2440673	2440731	2440737	2440754	2440777	2440789	2440804	2440834	2440848	2440888	2440919	2440971	2441010	2441036	2441045	2441068	2441114	2441116	2441134	2441151	2441168	2441181	2441185	2441193	2441194	2441196	2441216	2441226	2441245	2441247	2441266	2441315	2441355	2441383	2441398	2441418	2441420	2441423	2441426	2441434	2441437	2441441	2441497	2441502	2441528	2441542	2441554	2441580
2442604	2442614	2442623	2442646	2442650	2442653	2442668	2442671	2442678	2442717	2442756	2442759	2442775	2442790	2442807	2442814	2442831	2442911	2442931	2442932	2443006	2443071	2443081	2443083	2443194	2443198	2443214	2443218	2443232	2443234	2443235	2443264	2443272	2443281	2443311	2443327	2443328	2443329	2443333	2443337	2443340	2443348	2443353	2443356	2443401	2443423	2443436	2443439	2443440	2443446
2444783	2444823	2444836	2444838	2444852	2444866	2444869	2444871	2444874	2444884	2444887	2444891	2444893	2444951	2444991	2444994	2445057	2445100	2445122	2445171	2445208	2445236	2445240	2445266	2445309	2445342	2445369	2445379	2445391	2445399	2445406	2445407	2445496	2445522	2445561	2445624	2445696	2445725	2445726	2445745	2445782	2445788	2445798	2445833	2445868	2445882	2445886	2445929	2445967	2445974
2447016	2447075	2447077	2447110	2447113	2447121	2447162	2447253	2447283	2447300	2447325	2447380	2447447	2447451	2447482	2447498	2447502	2447511	2447522	2447523	2447527	2447554	2447555	2447572	2447673	2447752	2447772	2447773	2447792	2447803	2447889	2447904	2447914	2447969	2447986	2447993	2448082	2448090	2448091	2448119	2448120	2448188	2448204	2448209	2448221	2448225	2448238	2448244	2448254	2448255
2449316	2449339	2449347	2449382	2449397	2449400	2449412	2449414	2449421	2449437	2449453	2449454	2449456	2449484	2449503	2449562	2449571	2449572	2449575	2449623	2449625	2449630	2449636	2449638	2449647	2449658	2449742	2449793	2449804	2449805	2449806	2449811	2449812	2449819	2449844	2449855	2449860	2449863	2449867	2449868	2449881	2449887	2449898	2449899	2449902	2449922	2449948	2449959	2449963	2449982
2450685	2450699	2450700	2450723	2450741	2450775	2450811	2450814	2450820	2450838	2450841	2450864	2450867	2450904	2450951	2451006	2451027	2451037	2451052	2451089	2451102	2451137	2451156	2451164	2451170	2451213	2451288	2451294	2451326	2451331	2451367	2451373	2451375	2451384	2451420	2451423	2451457	2451460	2451479	2451493	2451505	2451535	2451572	2451578	2451586	2451587	2451592	2451644	2451680	2451681
2452887	2452895	2452899	2452900	2452936	2452939	2452990	2453025	2453038	2453041	2453053	2453059	2453110	2453148	2453165	2453174	2453261	2453271	2453274	2453287	2453307	2453310	2453312	2453346	2453350	2453397	2453399	2453410	2453475	2453478	2453488	2453505	2453513	2453516	2453519	2453523	2453536	2453561	2453572	2453580	2453609	2453610	2453636	2453648	2453658	2453687	2453689	2453706	2453752	2453772
2454959	2454965	2454966	2454968	2454970	2454972	2454977	2454984	2455004	2455007	2455027	2455038	2455063	2455077	2455081	2455103	2455179	2455190	2455255	2455257	2455287	2455313	2455450	2455483	2455528	2455590	2455593	2455597	2455613	2455651	2455655	2455664	2455683	2455742	2455762	2455764	2455792	2455798	2455800	2455813	2455829	2455830	2455839	2455862	2455870	2455892	2455905	2455907	2455929	2455954
2457236	2457243	2457247	2457290	2457293	2457314	2457356	2457362	2457364	2457390	2457436	2457444	2457483	2457491	2457524	2457532	2457623	2457625	2457668	2457676	2457681	2457693	2457707	2457711	2457722	2457725	2457756	2457762	2457799	2457883	2457886	2457894	2457942	2457944	2457974	2457998	2458017	2458027	2458034	2458080	2458093	2458106	2458145	2458170	2458192	2458204	2458221	2458238	2458262	2458296
2459496	2459646	2459648	2459679	2459696	2459710	2459754	2459756	2459859	2459897	2459969	2459972	2459977	2459999	2460015	2460023	2460037	2460056	2460071	2460073	2460107	2460114	2460120	2460154	2460164	2460166	2460169	2460170	2460195	2460197	2460244	2460247	2460256	2460275	2460299	2460307	2460325	2460334	2460442	2460445	2460449	2460453	2460528	2460529	2460559	2460561	2460587	2460625	2460639	2460641
2461390	2461433	2461446	2461450	2461500	2461510	2461523	2461526	2461539	2461541	2461566	2461586	2461611	2461697	2461701	2461704	2461765	2461769	2461800	2461811	2461822	2461830	2461851	2461864	2461874	2461903	2461965	2461966	2461971	2462014	2462018	2462067	2462073	2462079	2462108	2462124	2462156	2462162	2462177	2462213	2462231	2462250	2462253	2462268	2462270	2462294	2462300	2462310	2462314	2462331
2463142	2463151	2463175	2463201	2463202	2463206	2463219	2463328	2463361	2463369	2463388	2463394	2463401	2463498	2463526	2463538	2463554	2463582	2463592	2463615	2463651	2463656	2463684	2463687	2463698	2463702	2463732	2463739	2463751	2463770	2463787	2463793	2463832	2463883	2463899	2463905	2463964	2463982	2464042	2464044	2464066	2464070	2464086	2464094	2464104	2464147	2464187	2464226	2464231	2464271
2465409	2465488	2465521	2465522	2465528	2465549	2465601	2465614	2465623	2465632	2465640	2465649	2465650	2465668	2465671	2465676	2465708	2465740	2465819	2465824	2465842	2465860	2465885	2465911	2465947	2465961	2465977	2466075	2466110	2466118	2466151	2466214	2466216	2466230	2466233	2466236	2466239	2466243	2466273	2466285	2466324	2466337	2466338	2466494	2466498	2466503	2466538	2466542	2466635	2466640
2467632	2467688	2467694	2467698	2467706	2467708	2467712	2467718	2467735	2467771	2467820	2467851	2467869	2467872	2467896	2467915	2467951	2467957	2467959	2468020	2468068	2468088	2468131	2468134	2468160	2468181	2468188	2468190	2468233	2468245	2468252	2468257	2468259	2468293	2468296	2468300	2468301	2468308	2468311	2468313	2468330	2468356	2468362	2468384	2468386	2468387	2468400	2468412	2468414	2468416
2469403	2469439	2469443	2469450	2469453	2469491	2469519	2469541	2469635	2469647	2469681	2469708	2469718	2469744	2469746	2469748	2469755	2469796	2469830	2469835	2469851	2469862	2469877	2469880	2469881	2469885	2469886	2469898	2469902	2469949	2469951	2469975	2469982	2469988	2469995	2470035	2470039	2470048	2470069	2470083	2470086	2470118	2470124	2470137	2470172	2470173	2470192	2470199	2470203	2470212
[truncated: 1,733 more rows]
[truncated: 50 more columns]
